# Supplementary material for: Distribution and transmission of M. tuberculosis in a high-HIV prevalence city in Malawi: A genomic and spatial analysis
Source: PLOS Glob Public Health. 2025 Apr 2;5(4):e0004040. doi: 10.1371/journal.pgph.0004040 (PMC11964229; doi:10.1371/journal.pgph.0004040)
Supplement: S2 Table — (XLSX) [file pgph.0004040.s008.xlsx]

## Sheet: Sheet1
Zone	Population (%)	Cases in Zone	Cases with Sequencing Data (%)
1	181,021 (20.6%)	1365	188 (14%)
2	166,388 (19%)	860	88 (10%)
3	9,586 (1.1%)	55	2 (4%)
4	124,605 (14.2%)	1249	187 (15%)
5	42,500 (4.8%)	305	42 (14%)
6	144,702 (16.5%)	1065	125 (12%)
7	208,753 (23.8%)	1678	209 (13%)
