# Supplementary material for: Distribution and transmission of M. tuberculosis in a high-HIV prevalence city in Malawi: A genomic and spatial analysis
Source: PLOS Glob Public Health. 2025 Apr 2;5(4):e0004040. doi: 10.1371/journal.pgph.0004040 (PMC11964229; doi:10.1371/journal.pgph.0004040)
Supplement: S3 Table — (XLSX) [file pgph.0004040.s009.xlsx]

## Sheet: Sheet1
	All TB Cases	All Culture-Positive	Final Sample dataset
	N = 12,238	N = 3,865	N = 717
Sex
Male	7,438 (61%)	2,542 (66%)	496 (69%)
Female	4,800 (39%)	1,323 (34%)	221 (31%)
Age	35 (26, 43)	34 (27, 40)	33 (26, 39)
HIV status
Positive, on ART	7,146 (58%)	2,043 (53%)	380 (53%)
Positive, Not on ART	714 (5.8%)	244 (6.3%)	50 (7.0%)
Negative	4,073 (33%)	1,489 (39%)	269 (38%)
Not Collected	305 (2.5%)	89 (2.3%)	18 (2.5%)
Patient Type
New	10,608 (87%)	3,401 (88%)	647 (90%)
Relapse	1,232 (10%)	373 (9.7%)	61 (8.5%)
Other	398 (3.3%)	91 (2.4%)	9 (1.3%)
Known Contact
Yes	659 (5.4%)	269 (7.0%)	86 (12%)
No	4,479 (37%)	1,668 (43%)	564 (79%)
Missing	7,100 (58%)	1,928 (50%)	67 (9.3%)
City Zone
1	1,228 (10%)	490 (13%)	156 (22%)
2	760 (6.2%)	247 (6.4%)	73 (10%)
3	49 (0.4%)	11 (0.3%)	2 (0.3%)
4	1,100 (9.0%)	446 (12%)	161 (22%)
5	272 (2.2%)	103 (2.7%)	35 (4.9%)
6	895 (7.3%)	376 (9.7%)	103 (14%)
7	1,422 (12%)	545 (14%)	173 (24%)
Missing	6,512 (53%)	1,647 (43%)	14 (2.0%)
n (%); Median (Q1, Q3)
