# Supplementary material for: Distribution and transmission of M. tuberculosis in a high-HIV prevalence city in Malawi: A genomic and spatial analysis
Source: PLOS Glob Public Health. 2025 Apr 2;5(4):e0004040. doi: 10.1371/journal.pgph.0004040 (PMC11964229; doi:10.1371/journal.pgph.0004040)
Supplement: S4 Table — (XLSX) [file pgph.0004040.s010.xlsx]

## Sheet: Sheet1
A) Count and percentage of cases in each zone that were sequenced or not sequenced
Zone	Not Sequenced (N=1532)	Sequenced (N=841)	Overall (N=2373)
1	321 (63.1%)	188 (36.9%)	509
2	177 (66.8%)	88 (33.2%)	265
3	10 (83.3%)	2 (16.7%)	12
4	278 (59.8%)	187 (40.2%)	465
5	68 (61.8%)	42 (38.2%)	110
6	284 (69.4%)	125 (30.6%)	409
7	394 (65.3%)	209 (34.7%)	603
B) Count and percentage of cases in each year that were sequenced or not sequenced
	2015 (N=999)	2016 (N=916)	2017 (N=821)	2018 (N=642)	2019 (N=488)
Not Sequenced	876 (87.7%)	650 (71.0%)	547 (66.6%)	539 (84.0%)	393 (80.5%)
Sequenced	123 (12.3%)	266 (29.0%)	274 (33.4%)	103 (16.0%)	95 (19.5%)
