# Supplementary material for: Distribution and transmission of M. tuberculosis in a high-HIV prevalence city in Malawi: A genomic and spatial analysis
Source: PLOS Glob Public Health. 2025 Apr 2;5(4):e0004040. doi: 10.1371/journal.pgph.0004040 (PMC11964229; doi:10.1371/journal.pgph.0004040)
Supplement: S5 Table — (XLSX) [file pgph.0004040.s011.xlsx]

## Sheet: Sheet1
Transmission	Total	HIV positive	Cases within hotspots	Cases within hotspots & HIV positive
network
#2	25	15 (60%)	-	-
#43	17	10 (59%)	6 (35%)	4 (67%)
#71	15	3 (20%)	4 (27%)	1 (25%)
#5	9	5 (56%)	-	-
#74	9	6 (67%)	4 (44%)	3 (75%)
#61	8	4 (50%)	-	-
#80	8	3 (38%)	6 (75%)	2 (33%)
#1	5	3 (60%)	0 (0%)	0 (0%)
#13	5	4 (80%)	-	-
#19	5	4 (80%)	-	-
#28	5	1 (20%)	-	-
#40	5	1 (20%)	-	-
#9	5	3 (60%)	-	-
Transmission networks with spatial foci of transmission are denoted with red text.
