# Supplementary material for: Distribution and transmission of M. tuberculosis in a high-HIV prevalence city in Malawi: A genomic and spatial analysis
Source: PLOS Glob Public Health. 2025 Apr 2;5(4):e0004040. doi: 10.1371/journal.pgph.0004040 (PMC11964229; doi:10.1371/journal.pgph.0004040)
Supplement: S1 Data — (CSV) [file pgph.0004040.s012.csv]

pid	Sequence_name	case_type	x05year	x11sex	x12age	x20hiv	x16patcat	knowanyonewithtb
1006807	NA	Culture Positive, Not Sequenced	2015	Male	44	Positive, on ART	New	Missing
1006808	NA	Culture Positive, Not Sequenced	2015	Female	60	Negative	Relapse	Missing
1006809	NA	Culture Positive, Not Sequenced	2015	Male	24	Positive, on ART	New	Missing
1006812	NA	Culture Positive, Not Sequenced	2015	Female	46	Positive, on ART	New	Missing
1006813	NA	Culture Positive, Not Sequenced	2015	Male	58	Positive, on ART	Relapse	Missing
1006815	NA	Culture Positive, Not Sequenced	2015	Female	82	Negative	New	Missing
1006817	NA	Culture Positive, Not Sequenced	2015	Male	47	Positive, on ART	New	Missing
1006821	NA	Culture Positive, Not Sequenced	2015	Male	40	Positive, on ART	New	Missing
1006822	NA	Culture Positive, Not Sequenced	2015	Female	32	Positive, on ART	New	Missing
1006823	NA	Culture Positive, Not Sequenced	2015	Female	53	Positive, Not on ART	New	Missing
1006828	NA	Culture Positive, Not Sequenced	2015	Male	48	Positive, on ART	New	Missing
1006834	NA	Culture Positive, Not Sequenced	2015	Male	65	Positive, on ART	New	Missing
1006837	NA	Culture Positive, Not Sequenced	2015	Female	30	Positive, on ART	New	Missing
1006840	NA	Culture Positive, Not Sequenced	2015	Male	55	Negative	New	Missing
1006842	NA	Culture Positive, Not Sequenced	2015	Male	15	Negative	New	Missing
1006849	NA	Culture Positive, Not Sequenced	2015	Male	17	Negative	New	Missing
1006850	NA	Culture Positive, Not Sequenced	2015	Male	34	Positive, on ART	New	Missing
1006851	NA	Culture Positive, Not Sequenced	2015	Male	26	Negative	New	Missing
1006853	NA	Culture Positive, Not Sequenced	2015	Male	72	Negative	New	Missing
1006855	NA	Culture Positive, Not Sequenced	2015	Male	65	Negative	New	Missing
1006860	NA	Culture Positive, Not Sequenced	2015	Male	38	Positive, on ART	New	Missing
1006862	NA	Culture Positive, Not Sequenced	2015	Male	67	Negative	New	Missing
1006866	NA	Culture Positive, Not Sequenced	2015	Male	22	Negative	New	Missing
1006869	NA	Culture Positive, Not Sequenced	2015	Female	22	Positive, on ART	New	Missing
1006872	NA	Culture Positive, Not Sequenced	2015	Female	31	Negative	New	Missing
1006874	NA	Culture Positive, Not Sequenced	2015	Male	36	Positive, on ART	New	Missing
1006875	NA	Culture Positive, Not Sequenced	2015	Male	29	Negative	New	Missing
1006877	NA	Culture Positive, Not Sequenced	2015	Male	36	Positive, on ART	New	Missing
1006881	NA	Culture Positive, Not Sequenced	2015	Male	52	Positive, on ART	New	Missing
1006883	NA	Culture Positive, Not Sequenced	2015	Male	32	Positive, on ART	New	Missing
1006884	NA	Culture Positive, Not Sequenced	2015	Male	42	Negative	New	Missing
1009840	NA	Culture Positive, Not Sequenced	2015	Male	36	Negative	New	Missing
1011424	TB_851111	Final Sample dataset	2016	Male	21	Positive, Not on ART	New	No
1013071	NA	Culture Positive, Not Sequenced	2015	Female	37	Negative	New	Missing
1013072	NA	Culture Positive, Not Sequenced	2015	Male	16	Negative	New	Missing
1013073	NA	Culture Positive, Not Sequenced	2015	Female	38	Positive, on ART	New	Missing
1013076	NA	Culture Positive, Not Sequenced	2015	Male	12	Positive, on ART	New	Missing
1013079	NA	Culture Positive, Not Sequenced	2015	Male	72	Negative	New	Missing
1013672	NA	Culture Positive, Not Sequenced	2015	Female	38	Positive, on ART	New	Missing
1013679	NA	Culture Positive, Not Sequenced	2015	Female	37	Positive, on ART	New	Missing
1013682	NA	Culture Positive, Not Sequenced	2015	Female	40	Positive, Not on ART	New	Missing
1013685	NA	Culture Positive, Not Sequenced	2015	Female	57	Negative	Relapse	Missing
1013691	TB_853243	Culture Positive, Not Sequenced	2015	Male	35	Positive, on ART	New	Missing
1015596	NA	Culture Positive, Not Sequenced	2015	Female	25	Positive, on ART	Relapse	Missing
1015942	NA	Culture Positive, Not Sequenced	2015	Male	61	Negative	New	Missing
1015943	NA	Culture Positive, Not Sequenced	2015	Male	42	Positive, on ART	New	Missing
1015944	NA	Culture Positive, Not Sequenced	2015	Female	17	Positive, on ART	New	Missing
1015947	NA	Culture Positive, Not Sequenced	2015	Male	26	Positive, on ART	New	Missing
1015948	NA	Culture Positive, Not Sequenced	2015	Male	31	Negative	New	Missing
1015951	NA	Culture Positive, Not Sequenced	2015	Female	22	Negative	New	Missing
1015952	NA	Culture Positive, Not Sequenced	2015	Male	27	Positive, on ART	New	Missing
1015953	NA	Culture Positive, Not Sequenced	2015	Female	36	Positive, on ART	New	Missing
1015954	NA	Culture Positive, Not Sequenced	2015	Male	54	Negative	New	Missing
1015964	NA	Culture Positive, Not Sequenced	2015	Male	42	Negative	New	Missing
1016383	NA	Culture Positive, Not Sequenced	2015	Male	40	Positive, on ART	Relapse	Missing
1016384	NA	Culture Positive, Not Sequenced	2015	Male	28	Positive, on ART	New	Missing
1016394	NA	Culture Positive, Not Sequenced	2015	Female	29	Positive, on ART	New	Missing
1016395	NA	Culture Positive, Not Sequenced	2015	Male	21	Negative	New	Missing
1016396	NA	Culture Positive, Not Sequenced	2015	Female	40	Negative	New	Missing
1016864	NA	Culture Positive, Not Sequenced	2015	Male	32	Positive, on ART	New	Missing
1017002	NA	Culture Positive, Not Sequenced	2015	Male	34	Positive, on ART	New	Missing
1017004	NA	Culture Positive, Not Sequenced	2015	Male	33	Negative	New	Missing
1017006	TB-850725-204_S88	Final Sample dataset	2015	Male	34	Negative	New	No
1017007	NA	Culture Positive, Not Sequenced	2015	Male	29	Negative	New	No
1017008	NA	Culture Positive, Not Sequenced	2015	Male	20	Negative	New	No
1017009	TB-850073-204_S1	Final Sample dataset	2015	Male	26	Negative	New	No
1017010	NA	Culture Positive, Not Sequenced	2015	Male	23	Negative	New	Missing
1017011	NA	Culture Positive, Not Sequenced	2015	Male	33	Positive, on ART	New	No
1017013	NA	Culture Positive, Not Sequenced	2015	Male	30	Negative	New	No
1017014	NA	Culture Positive, Not Sequenced	2015	Male	22	Negative	New	No
1017015	NA	Culture Positive, Not Sequenced	2015	Male	29	Negative	New	No
1017016	NA	Culture Positive, Not Sequenced	2015	Male	34	Positive, on ART	New	No
1017017	NA	Culture Positive, Not Sequenced	2015	Male	40	Positive, on ART	New	Missing
1017018	TB_847827_S52	Final Sample dataset	2015	Male	34	Positive, on ART	New	No
1017019	NA	Culture Positive, Not Sequenced	2015	Female	13	Negative	New	Missing
1017020	NA	Culture Positive, Not Sequenced	2015	Male	29	Negative	New	Missing
1017022	NA	Culture Positive, Not Sequenced	2015	Male	23	Negative	New	No
1017024	TB_853339_S56	Final Sample dataset	2015	Male	29	Positive, Not on ART	New	Yes
1017026	NA	Culture Positive, Not Sequenced	2015	Female	15	Negative	New	No
1017027	TB_848063	Final Sample dataset	2015	Female	28	Positive, on ART	New	Yes
1017028	TB_853323	Final Sample dataset	2015	Female	21	Positive, on ART	New	Yes
1017032	NA	Culture Positive, Not Sequenced	2015	Female	52	Positive, on ART	New	Yes
1017126	NA	Culture Positive, Not Sequenced	2015	Female	11	Negative	New	Missing
1017127	NA	Culture Positive, Not Sequenced	2015	Male	62	Positive, on ART	New	Missing
1017129	NA	Culture Positive, Not Sequenced	2015	Female	43	Positive, on ART	New	Missing
1017130	NA	Culture Positive, Not Sequenced	2015	Male	44	Negative	New	Missing
1017131	NA	Culture Positive, Not Sequenced	2015	Male	13	Positive, on ART	New	Missing
1017132	NA	Culture Positive, Not Sequenced	2015	Female	56	Positive, on ART	New	Missing
1017133	NA	Culture Positive, Not Sequenced	2015	Male	25	Negative	New	Missing
1017134	NA	Culture Positive, Not Sequenced	2015	Female	17	Negative	New	Missing
1017135	NA	Culture Positive, Not Sequenced	2015	Male	26	Negative	New	Missing
1017136	NA	Culture Positive, Not Sequenced	2015	Female	22	Negative	New	Missing
1017139	NA	Culture Positive, Not Sequenced	2015	Male	32	Negative	New	Yes
1017140	NA	Culture Positive, Not Sequenced	2015	Male	29	Positive, on ART	New	Missing
1017141	NA	Culture Positive, Not Sequenced	2015	Male	38	Positive, Not on ART	New	Yes
1017142	NA	Culture Positive, Not Sequenced	2015	Female	23	Positive, on ART	New	Missing
1017143	NA	Culture Positive, Not Sequenced	2015	Female	28	Positive, on ART	New	Yes
1017146	NA	Culture Positive, Not Sequenced	2015	Female	34	Positive, on ART	New	Yes
1017150	NA	Culture Positive, Not Sequenced	2015	Male	33	Positive, on ART	New	No
1017151	NA	Culture Positive, Not Sequenced	2015	Female	42	Positive, on ART	New	No
1017154	NA	Culture Positive, Not Sequenced	2015	Male	42	Negative	New	Missing
1017155	NA	Culture Positive, Not Sequenced	2015	Male	31	Negative	New	No
1017157	NA	Culture Positive, Not Sequenced	2015	Male	53	Positive, on ART	New	Yes
1017158	NA	Culture Positive, Not Sequenced	2015	Female	8	Positive, Not on ART	New	Missing
1017159	NA	Culture Positive, Not Sequenced	2015	Male	34	Positive, on ART	New	Yes
1017160	NA	Culture Positive, Not Sequenced	2015	Male	20	Negative	New	No
1017161	NA	Culture Positive, Not Sequenced	2015	Male	23	Negative	New	Yes
1017256	NA	Culture Positive, Not Sequenced	2015	Male	30	Positive, on ART	New	Missing
1017257	NA	Culture Positive, Not Sequenced	2015	Male	25	Negative	New	Missing
1017258	NA	Culture Positive, Not Sequenced	2015	Male	23	Positive, on ART	New	Missing
1017259	NA	Culture Positive, Not Sequenced	2015	Female	9	Negative	New	Missing
1017268	NA	Culture Positive, Not Sequenced	2015	Male	42	Positive, on ART	New	Missing
1017270	TB_848071	Final Sample dataset	2015	Male	25	Negative	New	Missing
1017294	NA	Culture Positive, Not Sequenced	2015	Female	22	Negative	New	Missing
1017297	NA	Culture Positive, Not Sequenced	2015	Male	41	Negative	New	Missing
1017298	NA	Culture Positive, Not Sequenced	2015	Male	58	Positive, on ART	New	Missing
1017300	NA	Culture Positive, Not Sequenced	2015	Male	28	Positive, on ART	New	Missing
1017302	NA	Culture Positive, Not Sequenced	2015	Female	37	Negative	New	Missing
1017304	NA	Culture Positive, Not Sequenced	2015	Female	26	Negative	New	Missing
1017308	TB_853337_S98	Final Sample dataset	2015	Male	1	Negative	New	Missing
1017309	TB_849169	Final Sample dataset	2015	Male	17	Negative	New	Missing
1017312	NA	Culture Positive, Not Sequenced	2015	Female	34	Negative	New	Missing
1017314	NA	Culture Positive, Not Sequenced	2015	Female	32	Negative	New	Missing
1017315	NA	Culture Positive, Not Sequenced	2015	Male	32	Negative	New	Missing
1017316	NA	Culture Positive, Not Sequenced	2015	Female	41	Negative	New	Missing
1017317	NA	Culture Positive, Not Sequenced	2015	Female	9	Negative	New	Missing
1017319	NA	Culture Positive, Not Sequenced	2015	Male	40	Positive, Not on ART	New	Missing
1017362	NA	Culture Positive, Not Sequenced	2015	Female	24	Negative	New	Missing
1017363	NA	Culture Positive, Not Sequenced	2015	Male	33	Positive, on ART	New	Missing
1017366	NA	Culture Positive, Not Sequenced	2015	Female	25	Positive, on ART	New	Missing
1017367	NA	Culture Positive, Not Sequenced	2015	Male	35	Positive, Not on ART	New	Missing
1017368	TB-850769-204_S14	Final Sample dataset	2015	Female	39	Negative	New	Missing
1017369	NA	Culture Positive, Not Sequenced	2015	Male	30	Negative	New	Missing
1017374	NA	Culture Positive, Not Sequenced	2015	Female	19	Negative	New	Missing
1017375	NA	Culture Positive, Not Sequenced	2015	Female	32	Positive, on ART	New	Missing
1017379	TB_849171	Final Sample dataset	2015	Male	35	Positive, on ART	New	Missing
1017380	TB_853375_S108	Culture Positive, Not Sequenced	2015	Female	25	Negative	New	Missing
1017382	NA	Culture Positive, Not Sequenced	2015	Female	43	Positive, on ART	New	Missing
1017383	NA	Culture Positive, Not Sequenced	2015	Male	21	Positive, on ART	New	Missing
1017384	NA	Culture Positive, Not Sequenced	2015	Male	36	Positive, on ART	New	Missing
1017385	TB_851123	Culture Positive, Not Sequenced	2015	Male	43	Positive, on ART	New	Missing
1017386	TB_849183	Final Sample dataset	2015	Female	21	Positive, on ART	New	Missing
1017387	NA	Culture Positive, Not Sequenced	2015	Male	34	Positive, on ART	New	Missing
1017388	NA	Culture Positive, Not Sequenced	2015	Male	50	Not Collected	New	Missing
1017389	NA	Culture Positive, Not Sequenced	2015	Male	43	Negative	New	Missing
1017391	NA	Culture Positive, Not Sequenced	2015	Male	27	Positive, on ART	New	Missing
1017392	NA	Culture Positive, Not Sequenced	2015	Female	14	Positive, on ART	New	Missing
1017393	NA	Culture Positive, Not Sequenced	2015	Male	35	Negative	New	Missing
1017395	NA	Culture Positive, Not Sequenced	2015	Female	30	Positive, on ART	New	Missing
1017397	NA	Culture Positive, Not Sequenced	2015	Female	20	Negative	New	Missing
1017398	NA	Culture Positive, Not Sequenced	2015	Male	36	Negative	New	Missing
1017399	NA	Culture Positive, Not Sequenced	2015	Male	34	Negative	New	Missing
1017400	NA	Culture Positive, Not Sequenced	2015	Male	42	Positive, on ART	New	Missing
1017402	NA	Culture Positive, Not Sequenced	2015	Male	43	Negative	New	Missing
1017403	NA	Culture Positive, Not Sequenced	2015	Female	80	Positive, on ART	New	Missing
1017404	NA	Culture Positive, Not Sequenced	2015	Male	28	Positive, on ART	New	Missing
1017405	NA	Culture Positive, Not Sequenced	2015	Male	25	Negative	New	Missing
1017406	NA	Culture Positive, Not Sequenced	2015	Male	27	Positive, on ART	New	Missing
1017407	NA	Culture Positive, Not Sequenced	2015	Male	27	Negative	New	Missing
1017408	NA	Culture Positive, Not Sequenced	2015	Female	40	Positive, on ART	New	Missing
1017412	TB-850089-204_S61	Final Sample dataset	2015	Male	21	Positive, on ART	New	Missing
1017413	TB_850813	Culture Positive, Not Sequenced	2015	Male	33	Positive, on ART	New	Missing
1017414	NA	Culture Positive, Not Sequenced	2015	Male	38	Positive, on ART	New	Missing
1017499	NA	Culture Positive, Not Sequenced	2015	Male	48	Positive, Not on ART	New	Missing
1017502	NA	Culture Positive, Not Sequenced	2015	Male	59	Positive, on ART	New	Missing
1017503	NA	Culture Positive, Not Sequenced	2015	Male	56	Negative	New	Missing
1017504	NA	Culture Positive, Not Sequenced	2015	Female	79	Negative	New	Missing
1017505	NA	Culture Positive, Not Sequenced	2015	Female	48	Positive, on ART	Relapse	Missing
1017510	NA	Culture Positive, Not Sequenced	2015	Male	66	Positive, on ART	New	Missing
1017515	NA	Culture Positive, Not Sequenced	2015	Female	34	Positive, Not on ART	New	Missing
1017516	NA	Culture Positive, Not Sequenced	2015	Female	88	Negative	Relapse	No
1017520	NA	Culture Positive, Not Sequenced	2015	Male	26	Negative	New	Missing
1017525	TB_847929	Final Sample dataset	2015	Male	51	Positive, on ART	New	Missing
1017531	TB_849037	Final Sample dataset	2015	Male	42	Positive, on ART	New	No
1017537	NA	Culture Positive, Not Sequenced	2015	Female	33	Positive, on ART	Other	Missing
1017566	NA	Culture Positive, Not Sequenced	2015	Male	14	Negative	New	Missing
1017568	NA	Culture Positive, Not Sequenced	2015	Male	33	Positive, on ART	New	Missing
1017570	NA	Culture Positive, Not Sequenced	2015	Female	31	Positive, on ART	Other	Missing
1017572	NA	Culture Positive, Not Sequenced	2015	Female	30	Positive, on ART	New	Missing
1017574	NA	Culture Positive, Not Sequenced	2015	Male	21	Negative	New	Missing
1017575	NA	Culture Positive, Not Sequenced	2015	Male	40	Positive, on ART	Other	Missing
1017576	NA	Culture Positive, Not Sequenced	2015	Male	21	Positive, Not on ART	New	Missing
1017579	NA	Culture Positive, Not Sequenced	2015	Male	47	Positive, Not on ART	New	Missing
1017669	NA	Culture Positive, Not Sequenced	2015	Female	52	Negative	New	Missing
1017672	TB_849153	Final Sample dataset	2015	Male	35	Positive, Not on ART	New	Missing
1017673	NA	Culture Positive, Not Sequenced	2015	Male	33	Positive, on ART	New	Missing
1017675	NA	Culture Positive, Not Sequenced	2015	Female	38	Negative	New	Missing
1017676	NA	Culture Positive, Not Sequenced	2015	Male	32	Positive, Not on ART	New	Missing
1017678	NA	Culture Positive, Not Sequenced	2015	Female	43	Positive, on ART	New	Missing
1017680	TB_853367_S126	Final Sample dataset	2015	Male	71	Negative	New	Missing
1017683	NA	Culture Positive, Not Sequenced	2015	Male	49	Negative	New	Missing
1017685	NA	Culture Positive, Not Sequenced	2015	Female	23	Negative	New	Missing
1017687	NA	Culture Positive, Not Sequenced	2015	Female	24	Positive, Not on ART	New	Missing
1017690	NA	Culture Positive, Not Sequenced	2015	Male	40	Positive, on ART	New	Missing
1017692	NA	Culture Positive, Not Sequenced	2015	Female	22	Positive, on ART	New	Missing
1017694	TB_849083	Final Sample dataset	2015	Female	30	Positive, Not on ART	New	Missing
1017695	TB_853377	Final Sample dataset	2015	Male	37	Negative	New	Missing
1017697	NA	Culture Positive, Not Sequenced	2015	Female	28	Positive, on ART	New	Missing
1017701	NA	Culture Positive, Not Sequenced	2015	Female	15	Not Collected	New	Missing
1017703	NA	Culture Positive, Not Sequenced	2015	Male	38	Negative	New	Missing
1017705	NA	Culture Positive, Not Sequenced	2015	Male	35	Negative	New	Missing
1017707	NA	Culture Positive, Not Sequenced	2015	Male	41	Positive, on ART	New	Missing
1017738	NA	Culture Positive, Not Sequenced	2015	Male	37	Positive, Not on ART	New	Missing
1017740	NA	Culture Positive, Not Sequenced	2015	Male	20	Positive, Not on ART	New	Missing
1017741	NA	Culture Positive, Not Sequenced	2015	Female	31	Positive, Not on ART	New	Missing
1017744	NA	Culture Positive, Not Sequenced	2015	Male	30	Negative	New	Missing
1017746	NA	Culture Positive, Not Sequenced	2015	Male	27	Positive, on ART	New	Missing
1017748	NA	Culture Positive, Not Sequenced	2015	Male	30	Negative	New	Missing
1017896	NA	Culture Positive, Not Sequenced	2015	Male	30	Positive, on ART	New	Missing
1018089	NA	Culture Positive, Not Sequenced	2016	Female	58	Negative	New	Missing
1018092	NA	Culture Positive, Not Sequenced	2016	Female	55	Negative	New	Missing
1018093	NA	Culture Positive, Not Sequenced	2016	Male	30	Negative	New	Missing
1018094	NA	Culture Positive, Not Sequenced	2016	Male	40	Positive, on ART	New	Missing
1018095	NA	Culture Positive, Not Sequenced	2016	Male	41	Positive, on ART	New	Missing
1018100	NA	Culture Positive, Not Sequenced	2016	Male	35	Positive, on ART	Relapse	Missing
1018102	NA	Culture Positive, Not Sequenced	2016	Male	35	Positive, on ART	New	No
1018103	NA	Culture Positive, Not Sequenced	2016	Female	15	Negative	New	Missing
1018105	NA	Culture Positive, Not Sequenced	2016	Male	60	Positive, on ART	Other	Missing
1018113	NA	Culture Positive, Not Sequenced	2016	Female	22	Positive, on ART	Relapse	Missing
1018114	NA	Culture Positive, Not Sequenced	2016	Male	51	Positive, on ART	New	Missing
1018115	NA	Culture Positive, Not Sequenced	2016	Female	28	Negative	New	Missing
1018116	NA	Culture Positive, Not Sequenced	2016	Female	40	Positive, on ART	New	No
1018118	NA	Culture Positive, Not Sequenced	2016	Female	48	Positive, on ART	New	Missing
1018119	NA	Culture Positive, Not Sequenced	2016	Male	37	Negative	New	No
1018127	NA	Culture Positive, Not Sequenced	2016	Female	40	Positive, on ART	New	Missing
1018128	NA	Culture Positive, Not Sequenced	2016	Male	35	Negative	New	Missing
1018131	NA	Culture Positive, Not Sequenced	2016	Female	50	Negative	New	Missing
1018132	NA	Culture Positive, Not Sequenced	2016	Male	46	Positive, on ART	New	Missing
1018133	NA	Culture Positive, Not Sequenced	2016	Male	72	Negative	New	Missing
1018135	NA	Culture Positive, Not Sequenced	2016	Male	31	Positive, on ART	New	Missing
1018138	NA	Culture Positive, Not Sequenced	2016	Female	40	Positive, on ART	New	Missing
1018140	NA	Culture Positive, Not Sequenced	2016	Male	35	Positive, on ART	New	Yes
1018141	NA	Culture Positive, Not Sequenced	2016	Female	45	Positive, Not on ART	New	Missing
1018143	NA	Culture Positive, Not Sequenced	2016	Female	22	Positive, on ART	New	Missing
1018144	NA	Culture Positive, Not Sequenced	2016	Male	28	Negative	New	Missing
1018147	NA	Culture Positive, Not Sequenced	2016	Male	85	Positive, on ART	New	Missing
1018148	NA	Culture Positive, Not Sequenced	2016	Female	31	Positive, on ART	New	Missing
1018160	NA	Culture Positive, Not Sequenced	2016	Male	60	Positive, on ART	New	Missing
1018162	NA	Culture Positive, Not Sequenced	2016	Male	34	Positive, on ART	Other	Missing
1018170	NA	Culture Positive, Not Sequenced	2016	Male	31	Negative	New	Missing
1018234	NA	Culture Positive, Not Sequenced	2015	Male	43	Positive, Not on ART	New	Missing
1018236	NA	Culture Positive, Not Sequenced	2015	Male	26	Positive, on ART	New	Missing
1018238	NA	Culture Positive, Not Sequenced	2015	Male	54	Positive, on ART	New	Missing
1018248	NA	Culture Positive, Not Sequenced	2015	Female	35	Positive, Not on ART	New	Missing
1018250	NA	Culture Positive, Not Sequenced	2015	Female	62	Positive, on ART	Relapse	Missing
1018252	NA	Culture Positive, Not Sequenced	2015	Male	34	Not Collected	New	Missing
1018275	NA	Culture Positive, Not Sequenced	2015	Male	24	Positive, on ART	New	Missing
1018281	TB_851979	Final Sample dataset	2015	Male	46	Negative	New	Missing
1018282	NA	Culture Positive, Not Sequenced	2015	Female	31	Positive, on ART	New	Missing
1018288	NA	Culture Positive, Not Sequenced	2015	Male	24	Negative	New	Missing
1018296	NA	Culture Positive, Not Sequenced	2015	Male	32	Positive, Not on ART	New	Missing
1018298	NA	Culture Positive, Not Sequenced	2015	Male	42	Not Collected	Relapse	Missing
1018299	NA	Culture Positive, Not Sequenced	2015	Male	23	Negative	Relapse	Missing
1018300	NA	Culture Positive, Not Sequenced	2015	Female	20	Positive, Not on ART	New	Missing
1018301	NA	Culture Positive, Not Sequenced	2015	Male	28	Positive, on ART	Relapse	Missing
1018302	NA	Culture Positive, Not Sequenced	2015	Female	31	Positive, on ART	New	Missing
1018309	NA	Culture Positive, Not Sequenced	2015	Female	24	Not Collected	New	Missing
1018310	NA	Culture Positive, Not Sequenced	2015	Female	50	Not Collected	New	Missing
1018316	TB-850747-204_S3	Final Sample dataset	2015	Male	39	Positive, Not on ART	Relapse	No
1018319	NA	Culture Positive, Not Sequenced	2015	Female	28	Positive, on ART	New	Missing
1018320	NA	Culture Positive, Not Sequenced	2015	Male	30	Negative	New	Missing
1018324	NA	Culture Positive, Not Sequenced	2015	Male	32	Positive, on ART	New	Missing
1018327	NA	Culture Positive, Not Sequenced	2015	Female	21	Positive, on ART	New	Missing
1018328	NA	Culture Positive, Not Sequenced	2015	Female	30	Positive, on ART	New	Missing
1018331	NA	Culture Positive, Not Sequenced	2015	Male	43	Positive, on ART	Relapse	Missing
1018336	NA	Culture Positive, Not Sequenced	2015	Female	30	Positive, on ART	New	Missing
1018381	NA	Culture Positive, Not Sequenced	2015	Female	42	Positive, on ART	New	Missing
1018382	NA	Culture Positive, Not Sequenced	2015	Female	35	Positive, on ART	New	Missing
1018384	TB-850739-204_S95	Final Sample dataset	2015	Male	35	Negative	New	Missing
1018385	NA	Culture Positive, Not Sequenced	2015	Male	42	Positive, Not on ART	New	Missing
1018387	NA	Culture Positive, Not Sequenced	2015	Female	21	Positive, on ART	New	Missing
1018391	NA	Culture Positive, Not Sequenced	2015	Male	33	Positive, on ART	New	Missing
1018392	NA	Culture Positive, Not Sequenced	2015	Male	27	Not Collected	New	Missing
1018393	NA	Culture Positive, Not Sequenced	2015	Female	18	Negative	New	Missing
1018394	NA	Culture Positive, Not Sequenced	2015	Male	38	Negative	New	Missing
1018396	NA	Culture Positive, Not Sequenced	2015	Male	23	Negative	New	Missing
1018397	NA	Culture Positive, Not Sequenced	2015	Female	25	Positive, on ART	New	Missing
1018398	NA	Culture Positive, Not Sequenced	2015	Female	25	Negative	New	Missing
1018400	NA	Culture Positive, Not Sequenced	2015	Male	28	Positive, on ART	New	Missing
1018401	NA	Culture Positive, Not Sequenced	2015	Male	14	Negative	New	Missing
1018402	TB_853671_S131	Final Sample dataset	2015	Female	23	Positive, on ART	New	Missing
1018403	TB_853281	Final Sample dataset	2015	Male	27	Positive, Not on ART	New	Missing
1018404	TB_849155	Final Sample dataset	2015	Male	35	Negative	New	Missing
1018406	NA	Culture Positive, Not Sequenced	2015	Female	40	Positive, on ART	New	Missing
1018407	NA	Culture Positive, Not Sequenced	2015	Female	36	Positive, on ART	New	Missing
1018408	NA	Culture Positive, Not Sequenced	2015	Male	25	Negative	New	Missing
1018410	NA	Culture Positive, Not Sequenced	2015	Male	27	Positive, on ART	New	Missing
1018412	NA	Culture Positive, Not Sequenced	2015	Female	17	Positive, on ART	New	Missing
1018413	NA	Culture Positive, Not Sequenced	2015	Female	35	Negative	New	Missing
1018415	TB-850821-204_S40	Final Sample dataset	2015	Female	21	Positive, on ART	New	Missing
1018416	TB-850053-204_S72	Final Sample dataset	2015	Male	34	Positive, on ART	New	Missing
1018417	TB-850723-204_S87	Final Sample dataset	2015	Male	19	Negative	New	Missing
1018421	TB-850061-204_S163	Final Sample dataset	2015	Male	35	Negative	New	Missing
1018422	NA	Culture Positive, Not Sequenced	2015	Male	35	Negative	New	Missing
1018465	NA	Culture Positive, Not Sequenced	2015	Male	29	Positive, on ART	New	Missing
1018471	NA	Culture Positive, Not Sequenced	2015	Female	17	Not Collected	New	Missing
1018475	NA	Culture Positive, Not Sequenced	2015	Male	32	Positive, on ART	New	Missing
1018477	NA	Culture Positive, Not Sequenced	2015	Female	25	Positive, on ART	New	Missing
1018486	NA	Culture Positive, Not Sequenced	2015	Male	23	Negative	Other	Missing
1018489	TB-850795-204_S27	Final Sample dataset	2015	Female	36	Positive, on ART	New	No
1018506	NA	Culture Positive, Not Sequenced	2015	Male	32	Not Collected	New	Missing
1018508	NA	Culture Positive, Not Sequenced	2015	Female	35	Negative	New	Missing
1018509	NA	Culture Positive, Not Sequenced	2015	Male	35	Negative	New	No
1018511	NA	Culture Positive, Not Sequenced	2015	Female	40	Positive, on ART	New	No
1018512	NA	Culture Positive, Not Sequenced	2015	Male	19	Positive, on ART	New	Yes
1018513	NA	Culture Positive, Not Sequenced	2015	Male	28	Positive, on ART	New	Yes
1018518	NA	Culture Positive, Not Sequenced	2015	Male	12	Positive, on ART	New	Missing
1018521	NA	Culture Positive, Not Sequenced	2015	Female	19	Negative	New	No
1018522	NA	Culture Positive, Not Sequenced	2015	Male	25	Positive, on ART	New	Missing
1018523	TB_853279	Final Sample dataset	2015	Male	35	Positive, on ART	New	No
1018529	TB_847835_S46	Final Sample dataset	2015	Male	50	Negative	New	No
1018531	NA	Culture Positive, Not Sequenced	2015	Male	46	Negative	New	Missing
1018533	NA	Culture Positive, Not Sequenced	2015	Male	28	Positive, on ART	New	Missing
1018535	NA	Culture Positive, Not Sequenced	2015	Male	46	Positive, on ART	New	No
1018536	NA	Culture Positive, Not Sequenced	2015	Male	24	Positive, on ART	New	No
1018543	NA	Culture Positive, Not Sequenced	2017	Male	25	Negative	New	No
1018556	NA	Culture Positive, Not Sequenced	2015	Male	28	Negative	New	No
1018557	NA	Culture Positive, Not Sequenced	2015	Female	21	Negative	New	Yes
1018560	NA	Culture Positive, Not Sequenced	2015	Male	53	Positive, on ART	New	No
1018563	NA	Culture Positive, Not Sequenced	2015	Female	28	Positive, on ART	New	No
1018564	NA	Culture Positive, Not Sequenced	2015	Female	27	Positive, on ART	New	No
1018565	NA	Culture Positive, Not Sequenced	2015	Male	23	Positive, on ART	New	No
1018569	NA	Culture Positive, Not Sequenced	2015	Male	32	Negative	New	No
1018570	TB-850741-204_S96	Final Sample dataset	2015	Male	46	Positive, on ART	New	No
1018571	TB-850069-204_S66	Culture Positive, Not Sequenced	2015	Male	37	Negative	New	No
1018572	NA	Culture Positive, Not Sequenced	2015	Female	25	Negative	New	No
1018573	NA	Culture Positive, Not Sequenced	2015	Male	36	Negative	New	No
1018574	TB_848939_S17	Final Sample dataset	2015	Female	30	Positive, on ART	New	No
1018575	NA	Culture Positive, Not Sequenced	2015	Male	34	Positive, on ART	New	No
1018577	NA	Culture Positive, Not Sequenced	2015	Male	29	Negative	New	No
1018578	NA	Culture Positive, Not Sequenced	2015	Female	25	Negative	New	No
1018581	NA	Culture Positive, Not Sequenced	2015	Male	18	Negative	New	No
1018582	NA	Culture Positive, Not Sequenced	2015	Male	37	Positive, Not on ART	New	No
1018583	NA	Culture Positive, Not Sequenced	2015	Male	35	Positive, on ART	New	Missing
1018586	NA	Culture Positive, Not Sequenced	2015	Male	29	Positive, on ART	New	No
1018587	NA	Culture Positive, Not Sequenced	2015	Male	39	Positive, on ART	New	No
1018588	NA	Culture Positive, Not Sequenced	2015	Male	36	Negative	New	No
1018593	NA	Culture Positive, Not Sequenced	2015	Male	36	Positive, Not on ART	New	Missing
1018594	TB-850777-204_S18	Final Sample dataset	2015	Female	26	Not Collected	New	No
1018597	NA	Culture Positive, Not Sequenced	2015	Male	39	Positive, on ART	New	Missing
1018598	TB-850713-204_S82	Final Sample dataset	2015	Female	29	Positive, on ART	Relapse	Missing
1018599	NA	Culture Positive, Not Sequenced	2015	Male	37	Positive, Not on ART	Relapse	Missing
1018600	NA	Culture Positive, Not Sequenced	2015	Male	31	Negative	Relapse	Missing
1018601	NA	Culture Positive, Not Sequenced	2015	Male	33	Negative	Other	Missing
1018602	NA	Culture Positive, Not Sequenced	2015	Female	37	Positive, on ART	New	Missing
1018603	NA	Culture Positive, Not Sequenced	2015	Male	30	Negative	Other	Missing
1018604	NA	Culture Positive, Not Sequenced	2015	Male	29	Positive, Not on ART	New	No
1018607	NA	Culture Positive, Not Sequenced	2015	Male	32	Not Collected	New	Missing
1018608	NA	Culture Positive, Not Sequenced	2015	Male	35	Positive, on ART	New	Missing
1018610	NA	Culture Positive, Not Sequenced	2015	Female	23	Positive, on ART	New	Yes
1018612	NA	Culture Positive, Not Sequenced	2015	Female	25	Positive, on ART	New	Missing
1018613	NA	Culture Positive, Not Sequenced	2015	Female	21	Positive, on ART	New	Missing
1018614	NA	Culture Positive, Not Sequenced	2015	Female	34	Positive, on ART	New	Missing
1018615	NA	Culture Positive, Not Sequenced	2015	Female	55	Positive, on ART	New	Missing
1018616	NA	Culture Positive, Not Sequenced	2015	Male	33	Positive, on ART	New	Missing
1018618	NA	Culture Positive, Not Sequenced	2015	Female	27	Positive, on ART	Other	Yes
1018619	NA	Culture Positive, Not Sequenced	2015	Male	31	Positive, Not on ART	New	Missing
1018620	NA	Culture Positive, Not Sequenced	2015	Male	30	Not Collected	New	Missing
1018625	NA	Culture Positive, Not Sequenced	2015	Male	32	Positive, on ART	Relapse	Missing
1018628	NA	Culture Positive, Not Sequenced	2015	Male	36	Positive, on ART	New	Missing
1018633	NA	Culture Positive, Not Sequenced	2015	Female	22	Positive, on ART	New	Missing
1018635	NA	Culture Positive, Not Sequenced	2015	Female	37	Positive, Not on ART	New	Missing
1018636	NA	Culture Positive, Not Sequenced	2015	Female	19	Negative	Relapse	Missing
1018638	NA	Culture Positive, Not Sequenced	2015	Female	32	Positive, on ART	New	Missing
1018641	NA	Culture Positive, Not Sequenced	2015	Female	18	Positive, on ART	New	Missing
1018643	NA	Culture Positive, Not Sequenced	2015	Female	53	Positive, on ART	New	No
1018645	NA	Culture Positive, Not Sequenced	2015	Male	36	Positive, on ART	Relapse	Missing
1018646	NA	Culture Positive, Not Sequenced	2015	Male	42	Positive, on ART	Relapse	Missing
1018649	NA	Culture Positive, Not Sequenced	2015	Male	18	Not Collected	New	Missing
1018651	TB_847833_S65	Culture Positive, Not Sequenced	2015	Female	18	Negative	New	Missing
1018652	NA	Culture Positive, Not Sequenced	2015	Female	46	Positive, on ART	New	Missing
1018655	NA	Culture Positive, Not Sequenced	2015	Male	43	Positive, on ART	New	Missing
1018656	NA	Culture Positive, Not Sequenced	2015	Male	36	Positive, on ART	Relapse	Missing
1018659	NA	Culture Positive, Not Sequenced	2015	Male	34	Positive, Not on ART	New	Missing
1018664	NA	Culture Positive, Not Sequenced	2015	Female	33	Positive, on ART	Other	Missing
1018667	NA	Culture Positive, Not Sequenced	2015	Female	29	Positive, on ART	New	Missing
1018668	NA	Culture Positive, Not Sequenced	2015	Male	39	Positive, on ART	Relapse	Missing
1018669	NA	Culture Positive, Not Sequenced	2015	Female	34	Positive, Not on ART	New	Missing
1018671	NA	Culture Positive, Not Sequenced	2015	Male	25	Not Collected	Other	Missing
1018677	NA	Culture Positive, Not Sequenced	2015	Male	14	Negative	New	Missing
1018682	NA	Culture Positive, Not Sequenced	2015	Male	36	Negative	New	No
1018683	NA	Culture Positive, Not Sequenced	2015	Female	32	Not Collected	New	Yes
1018684	NA	Culture Positive, Not Sequenced	2015	Male	32	Negative	New	Missing
1018687	NA	Culture Positive, Not Sequenced	2015	Male	35	Negative	New	No
1018688	NA	Culture Positive, Not Sequenced	2015	Male	28	Positive, on ART	New	Missing
1018698	NA	Culture Positive, Not Sequenced	2015	Male	35	Positive, on ART	Relapse	Missing
1018699	NA	Culture Positive, Not Sequenced	2015	Male	46	Positive, on ART	New	Missing
1018707	NA	Culture Positive, Not Sequenced	2015	Male	15	Negative	New	Missing
1018721	NA	Culture Positive, Not Sequenced	2015	Male	34	Negative	New	No
1018724	NA	Culture Positive, Not Sequenced	2015	Female	35	Positive, on ART	New	Missing
1018725	NA	Culture Positive, Not Sequenced	2015	Male	33	Positive, on ART	New	Missing
1018732	NA	Culture Positive, Not Sequenced	2015	Female	30	Negative	Other	Missing
1018733	NA	Culture Positive, Not Sequenced	2015	Male	32	Negative	New	Missing
1018734	NA	Culture Positive, Not Sequenced	2015	Male	51	Not Collected	Other	Missing
1018740	NA	Culture Positive, Not Sequenced	2015	Female	21	Positive, Not on ART	New	Missing
1018743	NA	Culture Positive, Not Sequenced	2015	Female	34	Positive, Not on ART	Relapse	No
1018744	NA	Culture Positive, Not Sequenced	2015	Male	42	Positive, on ART	New	No
1018745	NA	Culture Positive, Not Sequenced	2015	Female	25	Positive, on ART	Relapse	Missing
1018748	NA	Culture Positive, Not Sequenced	2015	Male	25	Positive, on ART	New	Missing
1018764	NA	Culture Positive, Not Sequenced	2015	Male	31	Positive, on ART	New	Missing
1018768	NA	Culture Positive, Not Sequenced	2015	Male	28	Positive, on ART	Relapse	Missing
1018775	NA	Culture Positive, Not Sequenced	2015	Female	20	Negative	New	Yes
1018776	NA	Culture Positive, Not Sequenced	2015	Female	17	Negative	Relapse	Missing
1018777	TB-850763-204_S11	Final Sample dataset	2015	Male	42	Negative	New	Yes
1018778	TB_853331	Final Sample dataset	2015	Female	20	Negative	New	Yes
1018779	TB_853365	Final Sample dataset	2015	Male	32	Positive, Not on ART	New	No
1018782	NA	Culture Positive, Not Sequenced	2015	Male	32	Positive, on ART	New	No
1018784	NA	Culture Positive, Not Sequenced	2015	Female	28	Positive, on ART	New	Missing
1018790	NA	Culture Positive, Not Sequenced	2015	Female	36	Positive, on ART	Other	No
1018791	NA	Culture Positive, Not Sequenced	2015	Female	29	Positive, on ART	New	No
1018799	TB_849151	Final Sample dataset	2015	Male	26	Not Collected	New	No
1018801	NA	Culture Positive, Not Sequenced	2015	Female	17	Not Collected	New	Missing
1018802	NA	Culture Positive, Not Sequenced	2015	Male	38	Positive, on ART	Relapse	Missing
1018803	NA	Culture Positive, Not Sequenced	2015	Male	35	Not Collected	New	Missing
1018806	NA	Culture Positive, Not Sequenced	2015	Male	22	Positive, on ART	New	Missing
1018808	NA	Culture Positive, Not Sequenced	2015	Female	29	Positive, on ART	New	Missing
1018811	TB_853353	Final Sample dataset	2015	Female	14	Negative	New	Missing
1018812	NA	Culture Positive, Not Sequenced	2015	Male	40	Not Collected	New	Missing
1018813	NA	Culture Positive, Not Sequenced	2015	Female	40	Positive, on ART	New	Missing
1018814	NA	Culture Positive, Not Sequenced	2015	Male	55	Negative	New	Missing
1018815	NA	Culture Positive, Not Sequenced	2015	Male	37	Not Collected	Relapse	Missing
1018820	NA	Culture Positive, Not Sequenced	2015	Male	60	Positive, on ART	New	Missing
1018821	NA	Culture Positive, Not Sequenced	2015	Male	35	Positive, on ART	Relapse	Missing
1018825	NA	Culture Positive, Not Sequenced	2015	Female	45	Not Collected	New	Missing
1018826	NA	Culture Positive, Not Sequenced	2015	Male	36	Positive, Not on ART	New	Missing
1018827	NA	Culture Positive, Not Sequenced	2015	Male	38	Not Collected	New	Missing
1018834	NA	Culture Positive, Not Sequenced	2015	Female	26	Positive, on ART	New	Missing
1018836	NA	Culture Positive, Not Sequenced	2015	Male	38	Positive, on ART	New	Missing
1018845	NA	Culture Positive, Not Sequenced	2015	Female	22	Positive, on ART	New	Missing
1018849	NA	Culture Positive, Not Sequenced	2015	Female	24	Positive, on ART	New	Missing
1018850	TB_853347_S69	Final Sample dataset	2015	Male	28	Negative	New	Missing
1018851	NA	Culture Positive, Not Sequenced	2015	Male	46	Positive, on ART	New	Missing
1018859	NA	Culture Positive, Not Sequenced	2015	Male	17	Positive, on ART	New	Missing
1018864	NA	Culture Positive, Not Sequenced	2015	Male	44	Negative	New	No
1018873	NA	Culture Positive, Not Sequenced	2015	Male	42	Not Collected	New	Missing
1018891	TB_849129	Final Sample dataset	2015	Male	37	Positive, on ART	New	No
1018892	NA	Culture Positive, Not Sequenced	2015	Male	43	Positive, on ART	Relapse	Missing
1018893	NA	Culture Positive, Not Sequenced	2015	Male	30	Positive, on ART	New	Missing
1018894	NA	Culture Positive, Not Sequenced	2015	Male	32	Positive, Not on ART	Relapse	Missing
1018899	NA	Culture Positive, Not Sequenced	2015	Male	45	Negative	New	Missing
1018901	TB_853363	Final Sample dataset	2015	Female	42	Positive, on ART	New	No
1018905	NA	Culture Positive, Not Sequenced	2015	Male	16	Positive, on ART	New	Missing
1018907	NA	Culture Positive, Not Sequenced	2015	Female	32	Negative	New	Missing
1018921	NA	Culture Positive, Not Sequenced	2015	Male	36	Positive, on ART	Relapse	Missing
1018929	NA	Culture Positive, Not Sequenced	2015	Female	43	Positive, on ART	New	Missing
1018931	TB_848061	Final Sample dataset	2015	Female	32	Positive, on ART	New	No
1018933	NA	Culture Positive, Not Sequenced	2015	Male	20	Negative	New	Missing
1018934	NA	Culture Positive, Not Sequenced	2015	Female	27	Positive, on ART	New	Missing
1018938	NA	Culture Positive, Not Sequenced	2015	Male	35	Positive, on ART	Relapse	Missing
1018940	NA	Culture Positive, Not Sequenced	2015	Male	35	Not Collected	New	Missing
1018941	NA	Culture Positive, Not Sequenced	2015	Female	15	Negative	New	Missing
1018945	TB_853349	Final Sample dataset	2015	Male	38	Not Collected	New	Missing
1018948	NA	Culture Positive, Not Sequenced	2015	Male	29	Positive, on ART	New	Missing
1018952	NA	Culture Positive, Not Sequenced	2015	Male	36	Positive, on ART	New	Missing
1018953	NA	Culture Positive, Not Sequenced	2015	Female	26	Positive, on ART	New	Missing
1018954	NA	Culture Positive, Not Sequenced	2015	Male	38	Positive, Not on ART	New	Missing
1018958	NA	Culture Positive, Not Sequenced	2015	Male	38	Positive, on ART	New	Missing
1018962	NA	Culture Positive, Not Sequenced	2015	Male	28	Negative	New	Missing
1018963	NA	Culture Positive, Not Sequenced	2015	Male	25	Positive, Not on ART	Other	Missing
1018969	NA	Culture Positive, Not Sequenced	2015	Female	33	Negative	New	No
1018971	TB_849217	Final Sample dataset	2015	Male	40	Negative	New	No
1018973	NA	Culture Positive, Not Sequenced	2015	Male	36	Positive, on ART	New	Missing
1018977	NA	Culture Positive, Not Sequenced	2015	Female	72	Negative	New	Missing
1018979	NA	Culture Positive, Not Sequenced	2015	Male	36	Positive, on ART	New	Missing
1018991	TB_849137	Final Sample dataset	2015	Male	26	Positive, on ART	New	Missing
1019003	NA	Culture Positive, Not Sequenced	2015	Male	25	Positive, Not on ART	New	Missing
1019010	NA	Culture Positive, Not Sequenced	2015	Male	32	Positive, Not on ART	New	Missing
1019011	NA	Culture Positive, Not Sequenced	2015	Male	21	Negative	New	Yes
1019013	TB-850721-204_S86	Final Sample dataset	2015	Male	35	Positive, on ART	New	No
1019014	TB_853329_S119	Final Sample dataset	2015	Male	42	Negative	New	No
1019015	TB_848969	Final Sample dataset	2015	Male	36	Positive, on ART	New	No
1019017	NA	Culture Positive, Not Sequenced	2015	Male	34	Positive, on ART	New	Yes
1019019	TB_852867	Culture Positive, Not Sequenced	2015	Male	32	Positive, on ART	New	Yes
1019020	NA	Culture Positive, Not Sequenced	2015	Female	39	Positive, on ART	New	No
1019021	NA	Culture Positive, Not Sequenced	2015	Male	35	Positive, on ART	New	Yes
1019023	TB-850773-204_S16	Final Sample dataset	2015	Male	47	Positive, on ART	New	Yes
1019024	TB-850719-204_S85	Final Sample dataset	2015	Female	20	Positive, on ART	New	No
1019025	NA	Culture Positive, Not Sequenced	2015	Female	29	Positive, on ART	New	Yes
1019027	NA	Culture Positive, Not Sequenced	2015	Male	37	Positive, on ART	New	Yes
1019031	NA	Culture Positive, Not Sequenced	2015	Female	40	Positive, on ART	New	No
1019032	NA	Culture Positive, Not Sequenced	2015	Male	32	Positive, on ART	New	Missing
1019033	TB-850085-204_S7	Final Sample dataset	2015	Male	54	Positive, on ART	New	No
1019034	NA	Culture Positive, Not Sequenced	2015	Male	33	Positive, on ART	New	Yes
1019035	NA	Culture Positive, Not Sequenced	2015	Male	22	Negative	New	No
1019037	NA	Culture Positive, Not Sequenced	2015	Male	42	Negative	New	No
1019038	TB-848789-204_S167	Final Sample dataset	2015	Female	60	Negative	New	No
1019039	NA	Culture Positive, Not Sequenced	2015	Male	35	Positive, on ART	New	No
1019043	NA	Culture Positive, Not Sequenced	2015	Female	23	Negative	New	No
1019044	TB_851921	Final Sample dataset	2015	Male	38	Negative	New	Yes
1019045	NA	Culture Positive, Not Sequenced	2015	Male	34	Positive, on ART	New	Yes
1019047	NA	Culture Positive, Not Sequenced	2015	Male	27	Negative	New	Missing
1019048	NA	Culture Positive, Not Sequenced	2015	Male	48	Positive, on ART	New	No
1019054	TB_852017	Final Sample dataset	2015	Female	42	Positive, on ART	New	No
1019057	NA	Culture Positive, Not Sequenced	2015	Male	40	Positive, Not on ART	New	No
1019058	NA	Culture Positive, Not Sequenced	2015	Male	25	Negative	New	No
1019060	NA	Culture Positive, Not Sequenced	2015	Male	28	Positive, on ART	New	No
1019061	TB_849139	Final Sample dataset	2015	Male	32	Negative	New	No
1019062	NA	Culture Positive, Not Sequenced	2015	Male	30	Negative	New	No
1019063	NA	Culture Positive, Not Sequenced	2015	Male	22	Negative	New	Yes
1019064	TB_849089	Final Sample dataset	2015	Male	39	Negative	New	No
1019065	NA	Culture Positive, Not Sequenced	2016	Male	32	Negative	New	Yes
1019066	NA	Culture Positive, Not Sequenced	2016	Female	33	Positive, on ART	New	Yes
1019067	TB_849103	Culture Positive, Not Sequenced	2016	Male	23	Negative	New	No
1019068	NA	Culture Positive, Not Sequenced	2016	Male	28	Negative	New	No
1019069	NA	Culture Positive, Not Sequenced	2016	Male	25	Negative	New	No
1019070	NA	Culture Positive, Not Sequenced	2016	Male	38	Negative	New	No
1019072	NA	Culture Positive, Not Sequenced	2016	Male	21	Negative	New	No
1019073	NA	Culture Positive, Not Sequenced	2016	Male	43	Positive, on ART	New	No
1019074	NA	Culture Positive, Not Sequenced	2016	Male	39	Negative	New	Missing
1019075	TB_851749	Final Sample dataset	2016	Male	30	Positive, on ART	New	No
1019076	NA	Culture Positive, Not Sequenced	2016	Male	37	Positive, on ART	New	Missing
1019078	NA	Culture Positive, Not Sequenced	2016	Male	41	Positive, on ART	New	Yes
1019080	NA	Culture Positive, Not Sequenced	2015	Male	33	Positive, on ART	New	Missing
1019081	NA	Culture Positive, Not Sequenced	2016	Female	20	Negative	New	Missing
1019088	TB_852081	Culture Positive, Not Sequenced	2016	Male	35	Positive, on ART	New	No
1019091	TB_853719	Culture Positive, Not Sequenced	2016	Male	35	Negative	New	No
1019092	TB_850387	Final Sample dataset	2016	Male	56	Positive, on ART	New	No
1019096	NA	Culture Positive, Not Sequenced	2015	Female	29	Positive, on ART	New	Missing
1019098	NA	Culture Positive, Not Sequenced	2015	Female	29	Positive, Not on ART	New	Missing
1019100	NA	Culture Positive, Not Sequenced	2015	Male	32	Not Collected	Relapse	Missing
1019102	NA	Culture Positive, Not Sequenced	2015	Female	26	Positive, on ART	New	Missing
1019108	NA	Culture Positive, Not Sequenced	2015	Male	30	Positive, on ART	Relapse	Missing
1019112	NA	Culture Positive, Not Sequenced	2015	Male	48	Negative	New	Missing
1019122	NA	Culture Positive, Not Sequenced	2015	Female	28	Positive, on ART	New	No
1019129	NA	Culture Positive, Not Sequenced	2015	Male	22	Negative	New	Missing
1019131	NA	Culture Positive, Not Sequenced	2015	Female	45	Positive, Not on ART	New	Missing
1019137	NA	Culture Positive, Not Sequenced	2015	Male	26	Negative	New	Missing
1019143	NA	Culture Positive, Not Sequenced	2015	Male	40	Not Collected	New	Missing
1019147	NA	Culture Positive, Not Sequenced	2015	Female	29	Negative	New	No
1019151	NA	Culture Positive, Not Sequenced	2015	Male	33	Positive, on ART	New	Missing
1019153	NA	Culture Positive, Not Sequenced	2015	Female	45	Negative	New	Missing
1019156	NA	Culture Positive, Not Sequenced	2015	Male	39	Positive, on ART	New	Missing
1019159	NA	Culture Positive, Not Sequenced	2015	Male	43	Not Collected	New	Missing
1019174	NA	Culture Positive, Not Sequenced	2015	Male	82	Positive, on ART	New	Missing
1019179	NA	Culture Positive, Not Sequenced	2015	Male	32	Negative	New	Missing
1019180	NA	Culture Positive, Not Sequenced	2015	Female	31	Positive, on ART	New	Missing
1019181	NA	Culture Positive, Not Sequenced	2015	Male	25	Negative	New	Missing
1019183	NA	Culture Positive, Not Sequenced	2015	Female	37	Negative	New	Missing
1019184	NA	Culture Positive, Not Sequenced	2015	Male	49	Negative	New	Missing
1019185	NA	Culture Positive, Not Sequenced	2015	Female	36	Positive, on ART	New	Missing
1019186	TB_848977	Culture Positive, Not Sequenced	2015	Female	34	Negative	New	Missing
1019187	TB_853473_S115	Final Sample dataset	2015	Female	38	Positive, on ART	New	Missing
1019193	NA	Culture Positive, Not Sequenced	2015	Male	27	Negative	New	Missing
1019194	NA	Culture Positive, Not Sequenced	2015	Male	32	Positive, on ART	New	Missing
1019200	NA	Culture Positive, Not Sequenced	2015	Female	35	Negative	New	Missing
1019201	NA	Culture Positive, Not Sequenced	2015	Female	35	Positive, on ART	New	Missing
1019202	NA	Culture Positive, Not Sequenced	2015	Female	19	Negative	New	Missing
1019207	NA	Culture Positive, Not Sequenced	2015	Female	45	Positive, on ART	Relapse	Missing
1019209	NA	Culture Positive, Not Sequenced	2015	Male	28	Positive, on ART	New	Missing
1019211	NA	Culture Positive, Not Sequenced	2015	Male	18	Negative	New	Missing
1019212	NA	Culture Positive, Not Sequenced	2015	Male	35	Negative	New	Missing
1019213	NA	Culture Positive, Not Sequenced	2015	Male	43	Positive, on ART	New	Missing
1019214	NA	Culture Positive, Not Sequenced	2015	Female	40	Positive, on ART	New	Missing
1019215	NA	Culture Positive, Not Sequenced	2015	Female	31	Negative	New	Missing
1019216	NA	Culture Positive, Not Sequenced	2015	Male	47	Negative	New	Missing
1019219	NA	Culture Positive, Not Sequenced	2015	Male	60	Positive, on ART	New	Missing
1019220	NA	Culture Positive, Not Sequenced	2015	Male	23	Negative	New	Missing
1019221	NA	Culture Positive, Not Sequenced	2015	Male	55	Positive, on ART	New	Missing
1019222	NA	Culture Positive, Not Sequenced	2015	Male	30	Positive, on ART	New	Missing
1019224	NA	Culture Positive, Not Sequenced	2015	Male	37	Positive, on ART	New	Missing
1019230	NA	Culture Positive, Not Sequenced	2015	Female	35	Positive, on ART	New	Missing
1019232	TB_848989_S24	Culture Positive, Not Sequenced	2015	Male	48	Positive, on ART	New	No
1019235	NA	Culture Positive, Not Sequenced	2015	Male	42	Positive, on ART	New	No
1019236	NA	Culture Positive, Not Sequenced	2015	Male	41	Negative	New	No
1019238	NA	Culture Positive, Not Sequenced	2015	Female	21	Positive, on ART	Other	No
1019240	NA	Culture Positive, Not Sequenced	2015	Male	47	Positive, on ART	New	Missing
1019243	NA	Culture Positive, Not Sequenced	2015	Male	22	Negative	New	Missing
1019244	NA	Culture Positive, Not Sequenced	2015	Female	31	Negative	New	Missing
1019250	NA	Culture Positive, Not Sequenced	2015	Male	47	Positive, on ART	New	No
1019251	NA	Culture Positive, Not Sequenced	2015	Male	43	Positive, on ART	New	Missing
1019252	NA	Culture Positive, Not Sequenced	2015	Male	33	Negative	New	Missing
1019254	NA	Culture Positive, Not Sequenced	2015	Female	33	Positive, on ART	New	Missing
1019256	NA	Culture Positive, Not Sequenced	2015	Male	37	Positive, on ART	New	Missing
1019257	NA	Culture Positive, Not Sequenced	2015	Male	27	Negative	New	Missing
1019262	NA	Culture Positive, Not Sequenced	2015	Female	70	Negative	New	Missing
1019263	NA	Culture Positive, Not Sequenced	2015	Female	21	Positive, on ART	New	Missing
1019265	NA	Culture Positive, Not Sequenced	2015	Male	29	Negative	New	Missing
1019270	NA	Culture Positive, Not Sequenced	2015	Female	24	Positive, on ART	New	Missing
1019272	NA	Culture Positive, Not Sequenced	2015	Female	21	Negative	New	Missing
1019273	NA	Culture Positive, Not Sequenced	2015	Female	34	Positive, on ART	New	Missing
1019274	NA	Culture Positive, Not Sequenced	2015	Male	26	Negative	New	Missing
1019276	NA	Culture Positive, Not Sequenced	2015	Male	59	Negative	New	Missing
1019278	TB_851709	Final Sample dataset	2015	Male	35	Positive, on ART	New	Missing
1019279	NA	Culture Positive, Not Sequenced	2015	Female	40	Positive, on ART	New	Missing
1019282	TB_848073	Final Sample dataset	2015	Male	38	Positive, Not on ART	New	Missing
1019283	NA	Culture Positive, Not Sequenced	2015	Female	13	Negative	New	Missing
1019287	NA	Culture Positive, Not Sequenced	2015	Male	26	Negative	New	Missing
1019289	TB_851685	Culture Positive, Not Sequenced	2015	Male	27	Negative	New	Missing
1019296	NA	Culture Positive, Not Sequenced	2015	Female	24	Positive, on ART	New	Missing
1019298	NA	Culture Positive, Not Sequenced	2015	Female	30	Positive, on ART	New	Missing
1019299	NA	Culture Positive, Not Sequenced	2016	Male	16	Negative	New	Missing
1019300	NA	Culture Positive, Not Sequenced	2015	Male	31	Positive, Not on ART	New	Missing
1019305	NA	Culture Positive, Not Sequenced	2015	Male	40	Positive, on ART	New	Missing
1019307	NA	Culture Positive, Not Sequenced	2015	Male	45	Positive, on ART	New	Missing
1019308	TB_850367_S76	Final Sample dataset	2015	Female	48	Positive, on ART	New	Missing
1019309	NA	Culture Positive, Not Sequenced	2015	Male	42	Positive, on ART	New	Missing
1019310	NA	Culture Positive, Not Sequenced	2015	Female	34	Negative	New	Missing
1019312	NA	Culture Positive, Not Sequenced	2015	Male	17	Negative	New	Missing
1019314	NA	Culture Positive, Not Sequenced	2015	Male	22	Negative	New	Missing
1019316	NA	Culture Positive, Not Sequenced	2015	Male	54	Negative	New	Missing
1019318	NA	Culture Positive, Not Sequenced	2015	Male	36	Positive, on ART	New	Missing
1019319	NA	Culture Positive, Not Sequenced	2015	Female	31	Positive, on ART	New	Missing
1019320	NA	Culture Positive, Not Sequenced	2015	Male	22	Negative	New	Missing
1019323	NA	Culture Positive, Not Sequenced	2015	Male	28	Positive, on ART	New	Missing
1019325	NA	Culture Positive, Not Sequenced	2015	Male	26	Negative	New	Missing
1019326	NA	Culture Positive, Not Sequenced	2015	Male	30	Negative	New	Missing
1019327	NA	Culture Positive, Not Sequenced	2015	Female	42	Positive, on ART	New	Missing
1019329	NA	Culture Positive, Not Sequenced	2015	Male	33	Negative	New	Missing
1019330	NA	Culture Positive, Not Sequenced	2015	Male	46	Positive, on ART	New	Missing
1019336	NA	Culture Positive, Not Sequenced	2015	Female	19	Negative	New	Missing
1019344	NA	Culture Positive, Not Sequenced	2015	Female	22	Positive, on ART	New	Missing
1019345	NA	Culture Positive, Not Sequenced	2015	Male	36	Negative	New	Missing
1019346	NA	Culture Positive, Not Sequenced	2015	Male	43	Positive, on ART	New	Missing
1019348	NA	Culture Positive, Not Sequenced	2015	Female	43	Positive, on ART	New	Missing
1019350	NA	Culture Positive, Not Sequenced	2015	Male	16	Negative	New	Missing
1019352	NA	Culture Positive, Not Sequenced	2015	Male	34	Negative	Other	Missing
1019353	NA	Culture Positive, Not Sequenced	2015	Male	23	Positive, on ART	New	Missing
1019355	NA	Culture Positive, Not Sequenced	2015	Male	25	Negative	Other	Missing
1019356	NA	Culture Positive, Not Sequenced	2015	Female	37	Positive, on ART	Relapse	Missing
1019358	NA	Culture Positive, Not Sequenced	2015	Male	31	Positive, on ART	New	Missing
1019366	NA	Culture Positive, Not Sequenced	2015	Female	35	Negative	Relapse	Missing
1019369	NA	Culture Positive, Not Sequenced	2015	Female	32	Positive, on ART	New	Missing
1019370	NA	Culture Positive, Not Sequenced	2015	Male	59	Not Collected	New	No
1019372	NA	Culture Positive, Not Sequenced	2015	Male	35	Not Collected	New	Missing
1019376	NA	Culture Positive, Not Sequenced	2015	Female	50	Positive, on ART	New	Missing
1019377	NA	Culture Positive, Not Sequenced	2015	Female	49	Positive, on ART	New	No
1019378	NA	Culture Positive, Not Sequenced	2015	Female	26	Negative	New	Missing
1019381	NA	Culture Positive, Not Sequenced	2015	Male	27	Negative	New	Missing
1019382	NA	Culture Positive, Not Sequenced	2015	Female	44	Positive, on ART	New	Missing
1019385	NA	Culture Positive, Not Sequenced	2015	Male	27	Negative	Relapse	Missing
1019388	NA	Culture Positive, Not Sequenced	2015	Male	28	Negative	New	Missing
1019389	NA	Culture Positive, Not Sequenced	2015	Female	34	Negative	New	No
1019390	NA	Culture Positive, Not Sequenced	2015	Male	23	Negative	New	Missing
1019392	TB-850045-204_S58	Final Sample dataset	2015	Male	38	Positive, on ART	New	No
1019393	NA	Culture Positive, Not Sequenced	2015	Female	22	Positive, on ART	New	Missing
1019400	NA	Culture Positive, Not Sequenced	2015	Male	35	Positive, on ART	New	Missing
1019402	NA	Culture Positive, Not Sequenced	2015	Female	29	Positive, on ART	New	Missing
1019405	NA	Culture Positive, Not Sequenced	2015	Male	32	Negative	New	Missing
1019417	TB-850745-204_S2	Final Sample dataset	2015	Female	29	Negative	New	Missing
1019419	TB_849065_S29	Final Sample dataset	2015	Female	39	Positive, on ART	New	Missing
1019433	TB-850057-204_S145	Final Sample dataset	2015	Male	39	Negative	New	Missing
1019436	NA	Culture Positive, Not Sequenced	2015	Male	23	Positive, Not on ART	New	Missing
1019438	TB_853595	Final Sample dataset	2015	Female	19	Positive, on ART	New	Missing
1019439	NA	Culture Positive, Not Sequenced	2015	Male	39	Positive, Not on ART	New	Missing
1019440	TB_847831_S152	Final Sample dataset	2015	Female	18	Negative	New	Missing
1019441	NA	Culture Positive, Not Sequenced	2015	Female	22	Positive, on ART	New	Missing
1019442	TB_848957_S75	Culture Positive, Not Sequenced	2015	Male	26	Negative	New	Missing
1019445	NA	Culture Positive, Not Sequenced	2015	Male	35	Positive, Not on ART	New	Missing
1019446	TB-850805-204_S32	Final Sample dataset	2015	Male	35	Positive, on ART	New	Missing
1019447	NA	Culture Positive, Not Sequenced	2015	Male	38	Positive, on ART	New	Missing
1019450	NA	Culture Positive, Not Sequenced	2015	Male	39	Negative	New	Missing
1019451	NA	Culture Positive, Not Sequenced	2015	Male	45	Positive, Not on ART	New	Missing
1019453	TB-850095-204_S12	Final Sample dataset	2015	Male	44	Negative	New	Missing
1019455	NA	Culture Positive, Not Sequenced	2015	Male	38	Positive, Not on ART	New	Missing
1019456	NA	Culture Positive, Not Sequenced	2015	Male	28	Positive, on ART	New	Missing
1019458	TB-850081-204_S9	Final Sample dataset	2015	Male	29	Negative	New	Missing
1019459	NA	Culture Positive, Not Sequenced	2015	Male	34	Positive, on ART	New	Missing
1019462	NA	Culture Positive, Not Sequenced	2015	Female	20	Positive, on ART	New	Missing
1019463	NA	Culture Positive, Not Sequenced	2015	Male	27	Negative	New	Missing
1019464	NA	Culture Positive, Not Sequenced	2015	Male	30	Positive, on ART	New	Missing
1019465	NA	Culture Positive, Not Sequenced	2015	Male	30	Negative	New	Missing
1019468	NA	Culture Positive, Not Sequenced	2015	Male	24	Negative	New	Missing
1019469	NA	Culture Positive, Not Sequenced	2015	Female	17	Negative	New	Missing
1019474	TB-850751-204_S5	Final Sample dataset	2015	Female	27	Positive, Not on ART	New	No
1019476	NA	Culture Positive, Not Sequenced	2015	Male	25	Positive, on ART	New	Missing
1019480	NA	Culture Positive, Not Sequenced	2015	Male	38	Positive, Not on ART	New	Missing
1019481	NA	Culture Positive, Not Sequenced	2015	Male	35	Not Collected	New	Missing
1019483	NA	Culture Positive, Not Sequenced	2015	Male	35	Not Collected	New	Missing
1019484	NA	Culture Positive, Not Sequenced	2015	Male	42	Positive, on ART	New	Missing
1019486	TB-850767-204_S13	Final Sample dataset	2015	Female	68	Positive, on ART	Relapse	Yes
1019488	TB-850737-204_S94	Final Sample dataset	2015	Male	42	Not Collected	New	No
1019489	NA	Culture Positive, Not Sequenced	2015	Female	52	Positive, on ART	New	Missing
1019495	NA	Culture Positive, Not Sequenced	2015	Female	42	Positive, on ART	New	Missing
1019497	NA	Culture Positive, Not Sequenced	2015	Female	15	Negative	New	Missing
1019502	NA	Culture Positive, Not Sequenced	2015	Male	43	Negative	New	Missing
1019504	TB_851975	Final Sample dataset	2015	Female	37	Positive, on ART	New	No
1019506	NA	Culture Positive, Not Sequenced	2015	Male	44	Positive, on ART	Relapse	Missing
1019509	TB-850743-204_S1	Final Sample dataset	2015	Male	28	Positive, on ART	New	No
1019515	NA	Culture Positive, Not Sequenced	2015	Male	36	Positive, Not on ART	New	Missing
1019517	NA	Culture Positive, Not Sequenced	2015	Male	32	Positive, on ART	Other	Missing
1019520	NA	Culture Positive, Not Sequenced	2015	Female	33	Positive, on ART	New	Yes
1019521	NA	Culture Positive, Not Sequenced	2015	Male	45	Positive, on ART	Relapse	Missing
1019526	NA	Culture Positive, Not Sequenced	2015	Female	33	Negative	New	No
1019527	NA	Culture Positive, Not Sequenced	2015	Female	33	Negative	Other	Missing
1019530	NA	Culture Positive, Not Sequenced	2015	Male	39	Positive, on ART	Other	Missing
1019531	NA	Culture Positive, Not Sequenced	2015	Male	26	Positive, Not on ART	Relapse	No
1019533	NA	Culture Positive, Not Sequenced	2015	Female	20	Positive, Not on ART	New	Missing
1019534	NA	Culture Positive, Not Sequenced	2015	Male	35	Not Collected	Relapse	No
1019538	NA	Culture Positive, Not Sequenced	2015	Male	25	Positive, on ART	Relapse	Missing
1019542	NA	Culture Positive, Not Sequenced	2015	Female	20	Negative	New	Missing
1019543	NA	Culture Positive, Not Sequenced	2015	Male	30	Negative	Other	No
1019544	NA	Culture Positive, Not Sequenced	2015	Male	21	Positive, Not on ART	Relapse	Missing
1019545	NA	Culture Positive, Not Sequenced	2015	Male	38	Positive, on ART	Relapse	Yes
1019546	NA	Culture Positive, Not Sequenced	2015	Male	35	Positive, on ART	New	Missing
1019547	NA	Culture Positive, Not Sequenced	2015	Male	63	Positive, Not on ART	New	Missing
1019548	NA	Culture Positive, Not Sequenced	2015	Male	18	Negative	Other	No
1019549	NA	Culture Positive, Not Sequenced	2015	Male	38	Positive, on ART	New	Missing
1019553	NA	Culture Positive, Not Sequenced	2015	Male	15	Positive, on ART	New	Missing
1019558	NA	Culture Positive, Not Sequenced	2015	Male	32	Not Collected	New	Missing
1019578	NA	Culture Positive, Not Sequenced	2015	Male	26	Positive, Not on ART	New	No
1019595	NA	Culture Positive, Not Sequenced	2015	Female	32	Positive, on ART	New	Missing
1019599	TB-850091-204_S124	Final Sample dataset	2015	Female	18	Positive, on ART	New	Missing
1019600	NA	Culture Positive, Not Sequenced	2015	Male	27	Positive, on ART	New	Missing
1019601	NA	Culture Positive, Not Sequenced	2015	Male	38	Positive, on ART	New	Missing
1019602	NA	Culture Positive, Not Sequenced	2015	Male	40	Positive, on ART	New	Missing
1019604	NA	Culture Positive, Not Sequenced	2015	Male	34	Positive, on ART	New	Missing
1019605	NA	Culture Positive, Not Sequenced	2015	Male	45	Positive, on ART	New	Missing
1019606	NA	Culture Positive, Not Sequenced	2015	Male	16	Negative	New	Missing
1019607	NA	Culture Positive, Not Sequenced	2015	Male	32	Positive, on ART	New	Missing
1019609	TB_851669	Culture Positive, Not Sequenced	2015	Male	27	Positive, on ART	New	Missing
1019610	NA	Culture Positive, Not Sequenced	2015	Female	43	Positive, on ART	New	Missing
1019614	NA	Culture Positive, Not Sequenced	2015	Male	35	Negative	New	Missing
1019618	NA	Culture Positive, Not Sequenced	2015	Male	26	Negative	New	Missing
1019620	TB-850077-204_S3	Final Sample dataset	2015	Male	35	Positive, on ART	New	Missing
1019621	TB_849185	Final Sample dataset	2015	Male	37	Negative	New	Missing
1019622	NA	Culture Positive, Not Sequenced	2015	Male	35	Positive, Not on ART	New	Missing
1019623	NA	Culture Positive, Not Sequenced	2015	Female	19	Negative	New	Missing
1019625	NA	Culture Positive, Not Sequenced	2015	Female	21	Negative	New	Missing
1019626	NA	Culture Positive, Not Sequenced	2015	Male	40	Positive, on ART	New	Missing
1019628	NA	Culture Positive, Not Sequenced	2015	Male	36	Positive, on ART	New	Missing
1019631	TB_851927_S169	Final Sample dataset	2015	Male	62	Positive, on ART	New	Missing
1019632	NA	Culture Positive, Not Sequenced	2015	Male	51	Positive, on ART	New	Missing
1019633	NA	Culture Positive, Not Sequenced	2016	Female	30	Positive, Not on ART	New	Missing
1019635	NA	Culture Positive, Not Sequenced	2016	Male	30	Negative	New	Missing
1019636	TB_851701	Final Sample dataset	2016	Male	32	Positive, Not on ART	New	Missing
1019637	NA	Culture Positive, Not Sequenced	2016	Female	36	Positive, on ART	New	Missing
1019641	NA	Culture Positive, Not Sequenced	2016	Male	50	Negative	New	Missing
1019643	NA	Culture Positive, Not Sequenced	2016	Female	31	Positive, on ART	New	Missing
1019645	NA	Culture Positive, Not Sequenced	2016	Female	38	Positive, on ART	New	Missing
1019646	NA	Culture Positive, Not Sequenced	2016	Male	26	Positive, on ART	New	Missing
1019648	TB_849173	Final Sample dataset	2016	Male	33	Positive, Not on ART	New	No
1019650	NA	Culture Positive, Not Sequenced	2016	Male	23	Negative	New	Yes
1019651	TB_853251	Final Sample dataset	2016	Male	30	Positive, on ART	New	Yes
1019652	TB-852831-204_S119	Final Sample dataset	2016	Male	39	Positive, on ART	New	Yes
1019653	NA	Culture Positive, Not Sequenced	2016	Male	46	Positive, on ART	New	Yes
1019658	TB_847787_S115	Final Sample dataset	2016	Male	29	Positive, Not on ART	New	No
1019659	NA	Culture Positive, Not Sequenced	2016	Male	44	Negative	New	Yes
1019660	NA	Culture Positive, Not Sequenced	2016	Male	32	Positive, on ART	New	No
1019661	NA	Culture Positive, Not Sequenced	2016	Male	47	Negative	New	No
1019662	NA	Culture Positive, Not Sequenced	2015	Male	31	Positive, Not on ART	New	Missing
1019663	NA	Culture Positive, Not Sequenced	2016	Male	50	Positive, on ART	New	No
1019666	TB_847973	Culture Positive, Not Sequenced	2016	Male	39	Negative	New	No
1019667	NA	Culture Positive, Not Sequenced	2016	Male	21	Negative	New	No
1019668	TB_848077	Final Sample dataset	2016	Male	43	Positive, on ART	New	No
1019669	TB_853715	Final Sample dataset	2016	Male	56	Positive, on ART	New	No
1019672	NA	Culture Positive, Not Sequenced	2016	Male	36	Negative	New	No
1019673	NA	Culture Positive, Not Sequenced	2016	Male	30	Negative	New	No
1019674	TB_853757	Final Sample dataset	2016	Female	30	Negative	New	No
1019675	TB_851977	Final Sample dataset	2016	Male	24	Negative	New	No
1019677	NA	Culture Positive, Not Sequenced	2016	Female	37	Negative	New	Missing
1019678	NA	Culture Positive, Not Sequenced	2015	Female	14	Positive, on ART	New	Missing
1019679	NA	Culture Positive, Not Sequenced	2018	Female	38	Positive, on ART	New	Missing
1019685	NA	Culture Positive, Not Sequenced	2015	Male	48	Positive, on ART	New	Missing
1019686	NA	Culture Positive, Not Sequenced	2015	Female	37	Positive, on ART	New	Missing
1019688	NA	Culture Positive, Not Sequenced	2015	Female	36	Positive, on ART	Relapse	Yes
1019689	TB_853607_S147	Culture Positive, Not Sequenced	2015	Male	44	Negative	New	Missing
1019691	NA	Culture Positive, Not Sequenced	2015	Female	30	Negative	New	No
1019695	NA	Culture Positive, Not Sequenced	2015	Male	32	Not Collected	New	Missing
1019701	NA	Culture Positive, Not Sequenced	2015	Male	38	Positive, on ART	New	Missing
1019712	NA	Culture Positive, Not Sequenced	2015	Female	27	Positive, on ART	New	Missing
1019725	NA	Culture Positive, Not Sequenced	2015	Male	35	Positive, Not on ART	New	Missing
1019727	NA	Culture Positive, Not Sequenced	2015	Male	25	Not Collected	Other	Missing
1019728	NA	Culture Positive, Not Sequenced	2015	Male	51	Positive, on ART	New	Missing
1019732	NA	Culture Positive, Not Sequenced	2015	Male	42	Positive, on ART	New	Missing
1019733	NA	Culture Positive, Not Sequenced	2015	Male	48	Positive, on ART	Other	No
1019734	NA	Culture Positive, Not Sequenced	2015	Male	40	Positive, on ART	Other	Missing
1019736	NA	Culture Positive, Not Sequenced	2015	Male	38	Positive, on ART	Relapse	Missing
1019738	NA	Culture Positive, Not Sequenced	2015	Female	45	Positive, on ART	New	Missing
1019739	NA	Culture Positive, Not Sequenced	2015	Male	35	Positive, on ART	New	Missing
1019741	NA	Culture Positive, Not Sequenced	2015	Female	65	Not Collected	New	Missing
1019742	TB_847819	Final Sample dataset	2015	Male	29	Positive, on ART	New	No
1019743	NA	Culture Positive, Not Sequenced	2015	Male	31	Positive, on ART	New	Missing
1019745	NA	Culture Positive, Not Sequenced	2015	Female	29	Positive, on ART	Relapse	Missing
1019747	NA	Culture Positive, Not Sequenced	2015	Male	37	Positive, on ART	New	Missing
1019749	NA	Culture Positive, Not Sequenced	2015	Female	35	Positive, on ART	Relapse	No
1019752	NA	Culture Positive, Not Sequenced	2015	Male	17	Negative	Relapse	Yes
1019757	NA	Culture Positive, Not Sequenced	2015	Female	41	Positive, on ART	New	No
1019758	NA	Culture Positive, Not Sequenced	2015	Female	39	Positive, Not on ART	New	Missing
1019759	NA	Culture Positive, Not Sequenced	2015	Male	46	Positive, on ART	New	Missing
1019760	NA	Culture Positive, Not Sequenced	2015	Male	32	Positive, Not on ART	New	Missing
1019762	NA	Culture Positive, Not Sequenced	2015	Female	38	Positive, on ART	New	Missing
1019763	TB_850389	Final Sample dataset	2015	Male	27	Positive, Not on ART	New	Missing
1019767	NA	Culture Positive, Not Sequenced	2015	Male	28	Negative	New	No
1019769	NA	Culture Positive, Not Sequenced	2015	Male	34	Positive, on ART	New	No
1019771	NA	Culture Positive, Not Sequenced	2015	Male	35	Positive, on ART	New	Yes
1019772	NA	Culture Positive, Not Sequenced	2015	Male	43	Positive, on ART	New	No
1019773	NA	Culture Positive, Not Sequenced	2015	Female	41	Negative	New	No
1019774	NA	Culture Positive, Not Sequenced	2015	Male	27	Negative	New	No
1019775	NA	Culture Positive, Not Sequenced	2015	Female	31	Negative	New	Yes
1019777	NA	Culture Positive, Not Sequenced	2015	Female	24	Negative	New	No
1019783	NA	Culture Positive, Not Sequenced	2015	Female	67	Negative	New	Yes
1019784	TB_853327	Final Sample dataset	2015	Male	29	Positive, on ART	New	No
1019785	NA	Culture Positive, Not Sequenced	2015	Male	27	Positive, on ART	New	No
1019786	TB_847841	Final Sample dataset	2015	Male	40	Positive, on ART	New	No
1019788	NA	Culture Positive, Not Sequenced	2015	Female	24	Positive, on ART	New	No
1019789	NA	Culture Positive, Not Sequenced	2015	Female	35	Negative	New	No
1019792	TB_847915	Final Sample dataset	2015	Male	34	Negative	New	No
1019795	NA	Culture Positive, Not Sequenced	2015	Male	15	Negative	New	Missing
1019800	NA	Culture Positive, Not Sequenced	2015	Male	20	Positive, on ART	New	No
1019801	NA	Culture Positive, Not Sequenced	2015	Male	35	Positive, on ART	New	No
1019802	NA	Culture Positive, Not Sequenced	2015	Male	27	Positive, on ART	New	No
1019803	NA	Culture Positive, Not Sequenced	2015	Male	27	Negative	New	No
1019804	TB_851743	Final Sample dataset	2015	Male	30	Negative	New	No
1019806	TB_853305	Culture Positive, Not Sequenced	2015	Female	28	Negative	New	No
1019807	NA	Culture Positive, Not Sequenced	2015	Male	37	Negative	New	Yes
1019809	NA	Culture Positive, Not Sequenced	2015	Male	40	Negative	New	No
1019810	TB_851901	Final Sample dataset	2015	Male	59	Negative	New	No
1019815	NA	Culture Positive, Not Sequenced	2015	Male	20	Negative	New	No
1019816	NA	Culture Positive, Not Sequenced	2015	Male	38	Positive, on ART	New	No
1019818	NA	Culture Positive, Not Sequenced	2015	Male	42	Negative	New	No
1019819	NA	Culture Positive, Not Sequenced	2015	Female	41	Positive, on ART	New	No
1019820	NA	Culture Positive, Not Sequenced	2015	Male	48	Positive, on ART	New	No
1019821	NA	Culture Positive, Not Sequenced	2015	Male	24	Positive, on ART	New	No
1019822	TB_848025	Final Sample dataset	2015	Male	31	Positive, on ART	New	Yes
1019823	NA	Culture Positive, Not Sequenced	2015	Male	18	Negative	New	Yes
1019825	NA	Culture Positive, Not Sequenced	2015	Male	33	Negative	New	No
1019826	NA	Culture Positive, Not Sequenced	2015	Female	29	Positive, on ART	New	No
1019828	NA	Culture Positive, Not Sequenced	2015	Female	35	Negative	New	No
1019829	NA	Culture Positive, Not Sequenced	2015	Female	32	Positive, on ART	New	Yes
1019832	NA	Culture Positive, Not Sequenced	2015	Male	38	Negative	New	No
1019839	NA	Culture Positive, Not Sequenced	2015	Male	27	Positive, on ART	New	Yes
1019841	NA	Culture Positive, Not Sequenced	2015	Male	44	Positive, on ART	New	No
1019842	NA	Culture Positive, Not Sequenced	2015	Male	36	Positive, on ART	New	No
1019844	NA	Culture Positive, Not Sequenced	2015	Female	33	Positive, on ART	New	Missing
1019845	NA	Culture Positive, Not Sequenced	2015	Female	34	Positive, on ART	New	No
1019847	NA	Culture Positive, Not Sequenced	2015	Female	25	Positive, on ART	New	Missing
1019866	NA	Culture Positive, Not Sequenced	2016	Female	66	Positive, on ART	Other	Missing
1019870	NA	Culture Positive, Not Sequenced	2015	Female	37	Positive, on ART	New	Missing
1019872	NA	Culture Positive, Not Sequenced	2016	Male	52	Positive, on ART	New	Missing
1019873	NA	Culture Positive, Not Sequenced	2016	Male	26	Negative	New	Missing
1019885	NA	Culture Positive, Not Sequenced	2016	Male	43	Positive, on ART	New	Missing
1019899	NA	Culture Positive, Not Sequenced	2016	Male	53	Positive, on ART	New	No
1019903	NA	Culture Positive, Not Sequenced	2016	Female	49	Positive, on ART	Relapse	Missing
1019904	NA	Culture Positive, Not Sequenced	2016	Male	35	Positive, on ART	New	Missing
1019910	NA	Culture Positive, Not Sequenced	2016	Female	34	Positive, on ART	New	Missing
1019920	NA	Culture Positive, Not Sequenced	2016	Male	56	Positive, on ART	New	Missing
1019922	NA	Culture Positive, Not Sequenced	2016	Male	39	Positive, on ART	New	Missing
1019924	NA	Culture Positive, Not Sequenced	2016	Female	28	Negative	New	Missing
1019925	NA	Culture Positive, Not Sequenced	2016	Female	35	Not Collected	New	Missing
1019926	NA	Culture Positive, Not Sequenced	2016	Female	33	Not Collected	New	Missing
1019931	NA	Culture Positive, Not Sequenced	2016	Female	33	Positive, on ART	New	Missing
1019934	NA	Culture Positive, Not Sequenced	2017	Female	25	Positive, Not on ART	New	Missing
1019937	NA	Culture Positive, Not Sequenced	2015	Female	28	Positive, on ART	New	Missing
1019939	NA	Culture Positive, Not Sequenced	2015	Female	32	Positive, on ART	Relapse	No
1019941	NA	Culture Positive, Not Sequenced	2015	Female	37	Positive, on ART	Other	No
1019943	NA	Culture Positive, Not Sequenced	2015	Male	50	Negative	New	Missing
1019944	NA	Culture Positive, Not Sequenced	2015	Male	55	Positive, on ART	Relapse	Missing
1019947	NA	Culture Positive, Not Sequenced	2015	Male	22	Negative	Relapse	No
1019948	NA	Culture Positive, Not Sequenced	2015	Male	51	Positive, Not on ART	New	Missing
1019951	NA	Culture Positive, Not Sequenced	2015	Female	38	Positive, on ART	Relapse	Yes
1019952	NA	Culture Positive, Not Sequenced	2015	Female	25	Positive, on ART	New	Missing
1019958	TB_853439	Final Sample dataset	2015	Female	51	Positive, on ART	Relapse	Yes
1019960	NA	Culture Positive, Not Sequenced	2015	Male	35	Positive, on ART	Other	Missing
1019962	NA	Culture Positive, Not Sequenced	2015	Male	31	Positive, Not on ART	New	Missing
1019964	NA	Culture Positive, Not Sequenced	2015	Male	34	Positive, Not on ART	New	Missing
1019965	NA	Culture Positive, Not Sequenced	2015	Male	36	Positive, on ART	New	No
1019969	NA	Culture Positive, Not Sequenced	2015	Male	33	Positive, on ART	New	Missing
1019970	NA	Culture Positive, Not Sequenced	2015	Female	42	Positive, on ART	New	Missing
1019983	NA	Culture Positive, Not Sequenced	2015	Female	24	Negative	New	Missing
1019995	NA	Culture Positive, Not Sequenced	2015	Female	40	Positive, on ART	New	Missing
1019997	NA	Culture Positive, Not Sequenced	2015	Male	49	Positive, Not on ART	New	No
1020017	NA	Culture Positive, Not Sequenced	2015	Male	27	Negative	New	Missing
1020018	NA	Culture Positive, Not Sequenced	2015	Male	35	Positive, on ART	New	Missing
1020021	NA	Culture Positive, Not Sequenced	2015	Female	65	Negative	New	Missing
1020023	NA	Culture Positive, Not Sequenced	2015	Male	38	Not Collected	New	Missing
1020024	NA	Culture Positive, Not Sequenced	2015	Female	32	Positive, Not on ART	New	Missing
1020025	NA	Culture Positive, Not Sequenced	2015	Female	29	Positive, on ART	New	Missing
1020028	NA	Culture Positive, Not Sequenced	2015	Male	25	Negative	Relapse	Missing
1020030	NA	Culture Positive, Not Sequenced	2015	Male	29	Not Collected	New	Missing
1020031	NA	Culture Positive, Not Sequenced	2015	Male	36	Positive, on ART	Relapse	Missing
1020034	NA	Culture Positive, Not Sequenced	2015	Male	46	Not Collected	New	Yes
1020036	TB_853295_S151	Final Sample dataset	2015	Female	26	Positive, on ART	New	Missing
1020039	NA	Culture Positive, Not Sequenced	2015	Male	31	Positive, on ART	Other	Missing
1020041	NA	Culture Positive, Not Sequenced	2015	Male	21	Positive, on ART	Relapse	Missing
1020045	NA	Culture Positive, Not Sequenced	2015	Female	30	Positive, on ART	New	No
1020046	NA	Culture Positive, Not Sequenced	2015	Male	71	Negative	New	Missing
1020047	NA	Culture Positive, Not Sequenced	2015	Female	43	Positive, on ART	Relapse	Missing
1020048	TB-848897-204_S53	Culture Positive, Not Sequenced	2015	Male	49	Positive, on ART	New	Missing
1020051	NA	Culture Positive, Not Sequenced	2015	Male	22	Not Collected	Relapse	Missing
1020055	NA	Culture Positive, Not Sequenced	2015	Female	51	Positive, on ART	New	Missing
1020056	NA	Culture Positive, Not Sequenced	2015	Male	41	Positive, on ART	New	Missing
1020057	NA	Culture Positive, Not Sequenced	2015	Female	30	Positive, on ART	Relapse	Missing
1020060	NA	Culture Positive, Not Sequenced	2015	Male	47	Positive, Not on ART	New	Missing
1020061	NA	Culture Positive, Not Sequenced	2015	Male	19	Negative	New	Missing
1020062	NA	Culture Positive, Not Sequenced	2015	Male	60	Negative	New	Missing
1020069	TB-848821-204_S15	Culture Positive, Not Sequenced	2015	Male	34	Negative	New	Missing
1020071	NA	Culture Positive, Not Sequenced	2015	Male	21	Negative	New	Missing
1020072	TB-850093-204_S11	Final Sample dataset	2015	Male	38	Positive, Not on ART	New	Missing
1020076	NA	Culture Positive, Not Sequenced	2015	Male	42	Positive, on ART	New	Missing
1020080	TB_849159	Culture Positive, Not Sequenced	2015	Female	35	Negative	New	Missing
1020084	NA	Culture Positive, Not Sequenced	2015	Female	45	Positive, on ART	New	Missing
1020088	NA	Culture Positive, Not Sequenced	2015	Male	36	Positive, on ART	New	Missing
1020089	NA	Culture Positive, Not Sequenced	2015	Male	43	Negative	New	Missing
1020091	NA	Culture Positive, Not Sequenced	2015	Male	37	Negative	New	Missing
1020092	NA	Culture Positive, Not Sequenced	2015	Female	42	Negative	New	Missing
1020093	NA	Culture Positive, Not Sequenced	2015	Male	28	Negative	New	Missing
1020094	NA	Culture Positive, Not Sequenced	2015	Male	37	Negative	New	Missing
1020096	NA	Culture Positive, Not Sequenced	2015	Male	37	Positive, on ART	New	Missing
1020097	NA	Culture Positive, Not Sequenced	2015	Male	43	Positive, on ART	New	Missing
1020098	NA	Culture Positive, Not Sequenced	2015	Female	36	Negative	New	Missing
1020099	NA	Culture Positive, Not Sequenced	2015	Male	16	Negative	New	Missing
1020100	NA	Culture Positive, Not Sequenced	2016	Male	54	Negative	New	Missing
1020101	NA	Culture Positive, Not Sequenced	2016	Female	23	Positive, Not on ART	New	Missing
1020102	NA	Culture Positive, Not Sequenced	2016	Male	31	Negative	New	Missing
1020104	NA	Culture Positive, Not Sequenced	2016	Male	45	Positive, Not on ART	New	Missing
1020105	NA	Culture Positive, Not Sequenced	2016	Male	37	Positive, on ART	New	Missing
1020106	NA	Culture Positive, Not Sequenced	2016	Female	9	Negative	New	Missing
1020107	TB_853369	Culture Positive, Not Sequenced	2016	Male	34	Positive, Not on ART	New	Missing
1020109	NA	Culture Positive, Not Sequenced	2016	Male	27	Negative	New	Missing
1020110	TB_852009	Culture Positive, Not Sequenced	2016	Male	25	Negative	New	Missing
1020111	TB_853529_S122	Final Sample dataset	2016	Male	36	Positive, on ART	New	Missing
1020115	NA	Culture Positive, Not Sequenced	2016	Male	31	Negative	New	Missing
1020116	NA	Culture Positive, Not Sequenced	2016	Male	36	Positive, Not on ART	New	No
1020118	NA	Culture Positive, Not Sequenced	2016	Female	26	Positive, Not on ART	New	Missing
1020119	NA	Culture Positive, Not Sequenced	2016	Male	23	Negative	New	Missing
1020120	NA	Culture Positive, Not Sequenced	2016	Male	31	Positive, on ART	New	Missing
1020121	NA	Culture Positive, Not Sequenced	2016	Female	17	Negative	New	No
1020122	NA	Culture Positive, Not Sequenced	2016	Male	40	Positive, on ART	New	Missing
1020127	NA	Culture Positive, Not Sequenced	2016	Male	51	Positive, on ART	New	No
1020130	TB_852073	Final Sample dataset	2016	Female	40	Positive, Not on ART	New	No
1020133	NA	Culture Positive, Not Sequenced	2016	Male	45	Positive, Not on ART	New	Missing
1020134	NA	Culture Positive, Not Sequenced	2016	Male	20	Negative	New	Missing
1020135	TB_853503_S139	Final Sample dataset	2016	Female	35	Positive, on ART	New	No
1020136	NA	Culture Positive, Not Sequenced	2016	Male	32	Positive, on ART	New	No
1020137	NA	Culture Positive, Not Sequenced	2016	Male	24	Negative	New	No
1020139	TB_852003	Final Sample dataset	2016	Male	44	Positive, on ART	New	No
1020140	NA	Culture Positive, Not Sequenced	2016	Male	23	Negative	New	No
1020142	TB_847923	Final Sample dataset	2016	Female	34	Positive, on ART	New	Yes
1020143	NA	Culture Positive, Not Sequenced	2016	Male	31	Positive, on ART	New	Missing
1020151	NA	Culture Positive, Not Sequenced	2015	Male	30	Not Collected	New	Missing
1020156	NA	Culture Positive, Not Sequenced	2015	Male	49	Positive, on ART	Relapse	Missing
1020157	TB_848929_S82	Final Sample dataset	2015	Male	18	Not Collected	New	Missing
1020196	TB_848009	Final Sample dataset	2015	Male	38	Positive, on ART	New	Missing
1020198	NA	Culture Positive, Not Sequenced	2015	Male	32	Positive, on ART	New	Missing
1020199	NA	Culture Positive, Not Sequenced	2015	Male	46	Positive, on ART	New	Missing
1020203	TB-848801-204_S5	Final Sample dataset	2015	Female	59	Positive, Not on ART	New	Missing
1020206	NA	Culture Positive, Not Sequenced	2015	Male	55	Positive, on ART	New	No
1020207	NA	Culture Positive, Not Sequenced	2015	Male	41	Positive, on ART	New	Missing
1020208	NA	Culture Positive, Not Sequenced	2015	Female	44	Positive, on ART	New	Missing
1020209	NA	Culture Positive, Not Sequenced	2015	Male	23	Negative	New	Missing
1020212	NA	Culture Positive, Not Sequenced	2015	Female	36	Positive, on ART	New	Missing
1020214	NA	Culture Positive, Not Sequenced	2015	Male	36	Positive, on ART	Relapse	Missing
1020215	NA	Culture Positive, Not Sequenced	2015	Female	47	Not Collected	New	Missing
1020216	NA	Culture Positive, Not Sequenced	2015	Female	25	Positive, on ART	New	No
1020217	NA	Culture Positive, Not Sequenced	2015	Male	37	Positive, on ART	Relapse	No
1020219	NA	Culture Positive, Not Sequenced	2015	Male	29	Positive, on ART	New	Missing
1020226	NA	Culture Positive, Not Sequenced	2015	Male	22	Negative	Relapse	Missing
1020230	NA	Culture Positive, Not Sequenced	2015	Male	48	Positive, Not on ART	New	Missing
1020245	TB_851795_S166	Final Sample dataset	2015	Female	30	Positive, on ART	New	No
1020247	NA	Culture Positive, Not Sequenced	2015	Male	22	Not Collected	New	Missing
1020256	NA	Culture Positive, Not Sequenced	2015	Male	30	Positive, on ART	New	Missing
1020261	NA	Culture Positive, Not Sequenced	2015	Female	50	Positive, on ART	New	Missing
1020276	NA	Culture Positive, Not Sequenced	2015	Female	56	Negative	New	Missing
1020287	NA	Culture Positive, Not Sequenced	2015	Male	33	Positive, on ART	New	Missing
1020292	TB-848785-204_S165	Final Sample dataset	2015	Female	36	Positive, Not on ART	Other	No
1020302	NA	Culture Positive, Not Sequenced	2015	Male	53	Not Collected	New	Missing
1020303	NA	Culture Positive, Not Sequenced	2015	Male	42	Positive, on ART	New	No
1020313	NA	Culture Positive, Not Sequenced	2015	Male	40	Positive, on ART	New	Yes
1020322	NA	Culture Positive, Not Sequenced	2015	Male	33	Positive, on ART	New	Missing
1020323	NA	Culture Positive, Not Sequenced	2015	Female	29	Positive, on ART	Other	Missing
1020325	NA	Culture Positive, Not Sequenced	2015	Female	31	Positive, on ART	New	Yes
1020327	TB_848037	Final Sample dataset	2015	Male	41	Positive, on ART	New	Missing
1020329	NA	Culture Positive, Not Sequenced	2015	Male	16	Negative	New	Missing
1020330	NA	Culture Positive, Not Sequenced	2015	Female	50	Positive, on ART	New	Missing
1020336	NA	Culture Positive, Not Sequenced	2015	Female	43	Positive, on ART	New	Missing
1020338	NA	Culture Positive, Not Sequenced	2015	Female	31	Positive, on ART	Relapse	Missing
1020340	NA	Culture Positive, Not Sequenced	2015	Male	34	Negative	New	Missing
1020341	NA	Culture Positive, Not Sequenced	2015	Female	18	Positive, on ART	New	Missing
1020345	NA	Culture Positive, Not Sequenced	2015	Female	33	Positive, on ART	New	Yes
1020355	TB_853593	Culture Positive, Not Sequenced	2015	Female	52	Positive, on ART	New	Missing
1020359	NA	Culture Positive, Not Sequenced	2015	Male	88	Positive, on ART	New	Missing
1020363	NA	Culture Positive, Not Sequenced	2015	Female	28	Positive, on ART	New	Missing
1020365	NA	Culture Positive, Not Sequenced	2015	Male	38	Positive, on ART	New	Missing
1020366	NA	Culture Positive, Not Sequenced	2015	Male	43	Negative	New	Missing
1020369	NA	Culture Positive, Not Sequenced	2015	Female	63	Positive, on ART	New	No
1020370	NA	Culture Positive, Not Sequenced	2015	Male	48	Positive, on ART	New	Missing
1020374	NA	Culture Positive, Not Sequenced	2015	Male	17	Positive, on ART	Relapse	Missing
1020381	NA	Culture Positive, Not Sequenced	2015	Female	21	Positive, on ART	New	Missing
1020383	NA	Culture Positive, Not Sequenced	2015	Female	33	Positive, on ART	New	Yes
1020388	NA	Culture Positive, Not Sequenced	2015	Male	72	Positive, on ART	New	Missing
1020440	NA	Culture Positive, Not Sequenced	2016	Female	45	Positive, Not on ART	New	Missing
1020462	NA	Culture Positive, Not Sequenced	2016	Male	34	Positive, on ART	Other	Missing
1020463	NA	Culture Positive, Not Sequenced	2016	Male	36	Positive, on ART	New	Missing
1020485	NA	Culture Positive, Not Sequenced	2015	Male	34	Positive, Not on ART	Relapse	Missing
1020487	NA	Culture Positive, Not Sequenced	2015	Female	20	Negative	Relapse	Missing
1020489	NA	Culture Positive, Not Sequenced	2015	Male	43	Positive, on ART	Other	Missing
1020491	NA	Culture Positive, Not Sequenced	2015	Male	34	Positive, on ART	Relapse	Missing
1020495	NA	Culture Positive, Not Sequenced	2015	Male	32	Positive, on ART	New	Missing
1020507	NA	Culture Positive, Not Sequenced	2015	Female	33	Negative	New	Missing
1020508	NA	Culture Positive, Not Sequenced	2015	Female	21	Positive, on ART	Relapse	Missing
1020509	NA	Culture Positive, Not Sequenced	2015	Female	26	Negative	New	Missing
1020510	NA	Culture Positive, Not Sequenced	2015	Female	40	Positive, on ART	Other	No
1020512	TB-852843-204_S125	Final Sample dataset	2015	Male	38	Positive, on ART	New	Missing
1020514	NA	Culture Positive, Not Sequenced	2015	Female	20	Negative	New	Missing
1020519	NA	Culture Positive, Not Sequenced	2015	Female	26	Positive, on ART	New	Missing
1020521	NA	Culture Positive, Not Sequenced	2015	Male	32	Negative	New	Missing
1020526	NA	Culture Positive, Not Sequenced	2015	Female	22	Negative	New	Missing
1020527	NA	Culture Positive, Not Sequenced	2015	Male	31	Negative	New	Missing
1020531	TB_849093	Final Sample dataset	2016	Female	43	Positive, on ART	Relapse	Missing
1020537	NA	Culture Positive, Not Sequenced	2016	Male	24	Positive, on ART	New	No
1020538	NA	Culture Positive, Not Sequenced	2017	Male	17	Positive, on ART	Relapse	Missing
1020539	NA	Culture Positive, Not Sequenced	2016	Male	27	Negative	New	No
1020557	NA	Culture Positive, Not Sequenced	2016	Female	30	Negative	Relapse	No
1020586	NA	Culture Positive, Not Sequenced	2015	Male	37	Positive, on ART	New	Missing
1020599	NA	Culture Positive, Not Sequenced	2015	Female	23	Positive, Not on ART	New	Missing
1020604	NA	Culture Positive, Not Sequenced	2015	Male	32	Positive, on ART	New	Missing
1020608	NA	Culture Positive, Not Sequenced	2015	Female	56	Positive, Not on ART	Relapse	No
1020610	NA	Culture Positive, Not Sequenced	2015	Female	35	Positive, on ART	New	Missing
1020614	NA	Culture Positive, Not Sequenced	2015	Male	41	Negative	New	Missing
1020619	NA	Culture Positive, Not Sequenced	2015	Female	32	Negative	New	Missing
1020622	NA	Culture Positive, Not Sequenced	2015	Female	37	Negative	New	Missing
1020628	NA	Culture Positive, Not Sequenced	2016	Female	45	Positive, on ART	New	Missing
1020629	NA	Culture Positive, Not Sequenced	2016	Male	22	Positive, on ART	New	Missing
1020643	NA	Culture Positive, Not Sequenced	2016	Male	21	Negative	New	Missing
1020651	TB_847921	Final Sample dataset	2016	Female	41	Positive, on ART	New	No
1020661	TB_853721	Final Sample dataset	2016	Male	42	Positive, Not on ART	New	No
1020671	NA	Culture Positive, Not Sequenced	2016	Male	25	Positive, on ART	New	Missing
1020674	NA	Culture Positive, Not Sequenced	2016	Female	52	Positive, on ART	Other	Missing
1020675	NA	Culture Positive, Not Sequenced	2016	Male	25	Positive, on ART	New	No
1020678	NA	Culture Positive, Not Sequenced	2016	Female	47	Positive, on ART	Relapse	No
1020700	TB_848053	Final Sample dataset	2015	Female	43	Positive, on ART	New	Missing
1020703	NA	Culture Positive, Not Sequenced	2015	Male	87	Positive, on ART	New	Missing
1020706	NA	Culture Positive, Not Sequenced	2015	Female	23	Positive, on ART	New	Missing
1020734	NA	Culture Positive, Not Sequenced	2015	Male	35	Positive, on ART	Other	Missing
1020741	NA	Culture Positive, Not Sequenced	2015	Male	25	Negative	New	Missing
1020749	NA	Culture Positive, Not Sequenced	2015	Female	37	Positive, on ART	New	Missing
1020751	NA	Culture Positive, Not Sequenced	2015	Male	46	Positive, Not on ART	Relapse	Missing
1020752	NA	Culture Positive, Not Sequenced	2015	Male	21	Negative	Relapse	Yes
1020753	NA	Culture Positive, Not Sequenced	2015	Male	37	Negative	New	Missing
1020754	TB_851889_S129	Final Sample dataset	2015	Female	38	Positive, on ART	New	Missing
1020755	NA	Culture Positive, Not Sequenced	2015	Female	23	Negative	New	Missing
1020756	NA	Culture Positive, Not Sequenced	2015	Female	38	Positive, Not on ART	New	Missing
1020759	NA	Culture Positive, Not Sequenced	2015	Male	28	Positive, on ART	New	Missing
1020762	NA	Culture Positive, Not Sequenced	2015	Female	21	Positive, Not on ART	New	Missing
1020765	NA	Culture Positive, Not Sequenced	2015	Female	26	Positive, on ART	Other	Missing
1020766	TB_847851	Final Sample dataset	2015	Male	41	Positive, on ART	Relapse	Missing
1020770	NA	Culture Positive, Not Sequenced	2015	Male	35	Positive, on ART	New	No
1020771	NA	Culture Positive, Not Sequenced	2015	Male	42	Positive, on ART	Relapse	No
1020774	NA	Culture Positive, Not Sequenced	2015	Male	58	Negative	New	Missing
1020776	NA	Culture Positive, Not Sequenced	2015	Male	45	Positive, Not on ART	New	Missing
1020786	NA	Culture Positive, Not Sequenced	2015	Female	22	Positive, on ART	New	No
1020789	NA	Culture Positive, Not Sequenced	2015	Female	23	Negative	New	Yes
1020796	NA	Culture Positive, Not Sequenced	2015	Male	34	Not Collected	New	Missing
1020800	NA	Culture Positive, Not Sequenced	2015	Female	29	Positive, Not on ART	New	Missing
1020802	NA	Culture Positive, Not Sequenced	2015	Female	66	Positive, on ART	New	No
1020817	NA	Culture Positive, Not Sequenced	2015	Male	32	Negative	New	Missing
1020819	TB_849133	Culture Positive, Not Sequenced	2015	Male	37	Positive, on ART	New	No
1020820	NA	Culture Positive, Not Sequenced	2015	Male	32	Positive, on ART	New	No
1020821	NA	Culture Positive, Not Sequenced	2015	Female	32	Negative	Relapse	No
1020826	NA	Culture Positive, Not Sequenced	2015	Male	27	Positive, on ART	New	Missing
1020827	NA	Culture Positive, Not Sequenced	2015	Male	64	Positive, on ART	New	No
1020829	NA	Culture Positive, Not Sequenced	2015	Female	37	Positive, Not on ART	New	Yes
1020831	NA	Culture Positive, Not Sequenced	2015	Female	32	Positive, on ART	New	Missing
1020834	NA	Culture Positive, Not Sequenced	2015	Male	32	Positive, on ART	New	No
1020835	NA	Culture Positive, Not Sequenced	2015	Male	20	Negative	New	Missing
1020843	NA	Culture Positive, Not Sequenced	2015	Female	33	Positive, on ART	Relapse	Missing
1020844	NA	Culture Positive, Not Sequenced	2015	Female	32	Positive, on ART	New	Missing
1020845	NA	Culture Positive, Not Sequenced	2015	Male	40	Positive, on ART	Relapse	Missing
1020846	NA	Culture Positive, Not Sequenced	2015	Female	29	Positive, on ART	Relapse	Missing
1020848	NA	Culture Positive, Not Sequenced	2015	Male	35	Positive, Not on ART	New	No
1020853	TB_851697	Final Sample dataset	2015	Male	27	Not Collected	Relapse	No
1020854	NA	Culture Positive, Not Sequenced	2015	Female	21	Positive, on ART	Other	No
1020858	NA	Culture Positive, Not Sequenced	2015	Male	36	Positive, Not on ART	New	No
1020860	NA	Culture Positive, Not Sequenced	2015	Male	39	Positive, on ART	New	Missing
1020861	NA	Culture Positive, Not Sequenced	2015	Male	17	Negative	New	Missing
1020864	NA	Culture Positive, Not Sequenced	2016	Female	26	Negative	New	Missing
1020865	NA	Culture Positive, Not Sequenced	2015	Male	25	Not Collected	New	Missing
1020866	NA	Culture Positive, Not Sequenced	2016	Female	20	Positive, Not on ART	New	Missing
1020867	NA	Culture Positive, Not Sequenced	2015	Male	46	Negative	New	Missing
1020869	NA	Culture Positive, Not Sequenced	2015	Male	42	Positive, on ART	New	Missing
1020873	NA	Culture Positive, Not Sequenced	2015	Male	33	Negative	New	Missing
1020875	NA	Culture Positive, Not Sequenced	2015	Male	35	Positive, on ART	New	Missing
1020878	NA	Culture Positive, Not Sequenced	2016	Male	42	Negative	New	Missing
1020879	NA	Culture Positive, Not Sequenced	2015	Female	29	Positive, on ART	New	Missing
1020880	NA	Culture Positive, Not Sequenced	2016	Female	28	Negative	New	No
1020881	NA	Culture Positive, Not Sequenced	2015	Female	23	Negative	New	Missing
1020884	NA	Culture Positive, Not Sequenced	2016	Female	36	Negative	New	Missing
1020885	NA	Culture Positive, Not Sequenced	2016	Male	36	Positive, on ART	New	Missing
1020886	NA	Culture Positive, Not Sequenced	2016	Female	35	Positive, on ART	New	Missing
1020888	NA	Culture Positive, Not Sequenced	2016	Male	40	Negative	New	No
1020890	NA	Culture Positive, Not Sequenced	2016	Male	36	Negative	New	Missing
1020891	NA	Culture Positive, Not Sequenced	2016	Male	22	Negative	New	Missing
1020892	TB_847933	Final Sample dataset	2016	Male	28	Negative	New	No
1020893	NA	Culture Positive, Not Sequenced	2016	Female	23	Negative	New	Missing
1020895	NA	Culture Positive, Not Sequenced	2016	Female	35	Positive, on ART	New	Missing
1020896	NA	Culture Positive, Not Sequenced	2016	Female	40	Positive, on ART	New	Missing
1020899	NA	Culture Positive, Not Sequenced	2016	Female	33	Positive, on ART	New	Missing
1020909	NA	Culture Positive, Not Sequenced	2016	Male	33	Negative	New	Missing
1020913	NA	Culture Positive, Not Sequenced	2016	Female	64	Negative	New	Missing
1020918	NA	Culture Positive, Not Sequenced	2016	Male	34	Not Collected	New	Missing
1020949	NA	Culture Positive, Not Sequenced	2015	Female	25	Negative	New	Missing
1020950	NA	Culture Positive, Not Sequenced	2015	Male	30	Negative	New	Missing
1020954	NA	Culture Positive, Not Sequenced	2015	Female	30	Positive, on ART	New	Missing
1020975	NA	Culture Positive, Not Sequenced	2015	Male	34	Positive, on ART	New	Missing
1020976	NA	Culture Positive, Not Sequenced	2015	Female	59	Negative	New	Missing
1020978	NA	Culture Positive, Not Sequenced	2015	Female	34	Negative	New	Missing
1020980	NA	Culture Positive, Not Sequenced	2015	Male	24	Negative	New	Missing
1020981	NA	Culture Positive, Not Sequenced	2015	Male	39	Positive, on ART	New	Missing
1020983	NA	Culture Positive, Not Sequenced	2015	Male	27	Negative	New	Missing
1020987	NA	Culture Positive, Not Sequenced	2015	Male	37	Positive, on ART	New	Missing
1020990	NA	Culture Positive, Not Sequenced	2015	Male	34	Positive, on ART	New	Missing
1020995	NA	Culture Positive, Not Sequenced	2015	Female	17	Negative	New	Missing
1021006	NA	Culture Positive, Not Sequenced	2015	Female	45	Negative	New	Missing
1021010	NA	Culture Positive, Not Sequenced	2015	Female	15	Positive, Not on ART	New	Missing
1021012	NA	Culture Positive, Not Sequenced	2015	Female	0	Positive, Not on ART	New	Missing
1021018	NA	Culture Positive, Not Sequenced	2015	Female	28	Positive, Not on ART	New	No
1021019	NA	Culture Positive, Not Sequenced	2015	Female	29	Not Collected	New	Missing
1021022	NA	Culture Positive, Not Sequenced	2015	Female	33	Positive, Not on ART	New	Yes
1021026	NA	Culture Positive, Not Sequenced	2015	Male	17	Positive, on ART	New	Missing
1021029	NA	Culture Positive, Not Sequenced	2015	Male	21	Positive, on ART	New	No
1021030	NA	Culture Positive, Not Sequenced	2015	Male	42	Negative	Relapse	Missing
1021034	NA	Culture Positive, Not Sequenced	2015	Male	38	Positive, on ART	New	Missing
1021046	NA	Culture Positive, Not Sequenced	2015	Male	35	Positive, on ART	New	No
1021048	NA	Culture Positive, Not Sequenced	2015	Male	45	Positive, on ART	New	No
1021050	NA	Culture Positive, Not Sequenced	2015	Female	36	Positive, on ART	New	Missing
1021061	NA	Culture Positive, Not Sequenced	2015	Female	21	Positive, on ART	New	No
1021067	NA	Culture Positive, Not Sequenced	2015	Male	56	Positive, on ART	New	Missing
1021069	NA	Culture Positive, Not Sequenced	2015	Female	19	Negative	New	Missing
1021072	NA	Culture Positive, Not Sequenced	2016	Female	11	Negative	New	Missing
1021073	NA	Culture Positive, Not Sequenced	2016	Female	50	Positive, on ART	New	Missing
1021077	NA	Culture Positive, Not Sequenced	2016	Male	25	Negative	New	No
1021078	NA	Culture Positive, Not Sequenced	2016	Male	27	Negative	New	Missing
1021079	NA	Culture Positive, Not Sequenced	2016	Male	37	Positive, on ART	New	Missing
1021085	NA	Culture Positive, Not Sequenced	2016	Female	31	Negative	New	No
1021088	NA	Culture Positive, Not Sequenced	2016	Female	13	Negative	New	No
1021089	NA	Culture Positive, Not Sequenced	2016	Male	49	Positive, on ART	New	No
1021091	TB_853713	Final Sample dataset	2016	Male	25	Negative	New	No
1021092	TB_852893_S138	Final Sample dataset	2016	Female	19	Negative	New	No
1021094	TB_851629	Final Sample dataset	2016	Male	53	Positive, on ART	New	No
1021096	NA	Culture Positive, Not Sequenced	2016	Female	36	Positive, on ART	New	No
1021097	NA	Culture Positive, Not Sequenced	2016	Male	36	Positive, Not on ART	New	No
1021102	NA	Culture Positive, Not Sequenced	2016	Male	32	Positive, on ART	New	No
1021111	NA	Culture Positive, Not Sequenced	2016	Female	40	Positive, on ART	New	Missing
1021113	NA	Culture Positive, Not Sequenced	2016	Male	32	Negative	New	No
1021117	NA	Culture Positive, Not Sequenced	2016	Female	25	Positive, Not on ART	New	Yes
1021118	NA	Culture Positive, Not Sequenced	2016	Male	27	Positive, on ART	New	No
1021119	NA	Culture Positive, Not Sequenced	2016	Male	46	Positive, on ART	New	No
1021121	NA	Culture Positive, Not Sequenced	2016	Female	38	Negative	New	No
1021123	TB_849105	Final Sample dataset	2016	Female	40	Positive, on ART	New	No
1021124	TB_849109	Final Sample dataset	2016	Male	20	Negative	New	No
1021127	TB_849085	Final Sample dataset	2016	Male	32	Negative	New	Yes
1021128	NA	Culture Positive, Not Sequenced	2016	Male	29	Positive, on ART	New	No
1021129	NA	Culture Positive, Not Sequenced	2016	Female	35	Positive, on ART	New	No
1021130	TB_851141	Culture Positive, Not Sequenced	2016	Male	37	Positive, on ART	New	Yes
1021132	NA	Culture Positive, Not Sequenced	2016	Male	42	Positive, on ART	New	Yes
1021134	NA	Culture Positive, Not Sequenced	2016	Male	36	Negative	New	No
1021135	NA	Culture Positive, Not Sequenced	2016	Male	40	Positive, on ART	New	No
1021136	NA	Culture Positive, Not Sequenced	2016	Male	23	Negative	New	No
1021139	NA	Culture Positive, Not Sequenced	2016	Male	30	Negative	New	Missing
1021140	NA	Culture Positive, Not Sequenced	2016	Male	32	Positive, on ART	New	Missing
1021141	NA	Culture Positive, Not Sequenced	2016	Male	34	Positive, on ART	New	Missing
1021142	NA	Culture Positive, Not Sequenced	2016	Female	7	Negative	New	Missing
1021146	TB_849043	Final Sample dataset	2016	Male	24	Negative	New	No
1021150	NA	Culture Positive, Not Sequenced	2016	Female	28	Negative	New	No
1021151	NA	Culture Positive, Not Sequenced	2016	Male	24	Negative	New	No
1021153	NA	Culture Positive, Not Sequenced	2016	Male	18	Negative	New	No
1021158	TB_847911	Final Sample dataset	2016	Male	45	Positive, on ART	New	No
1021160	TB_851097	Culture Positive, Not Sequenced	2016	Male	38	Positive, on ART	New	No
1021169	NA	Culture Positive, Not Sequenced	2016	Female	16	Positive, on ART	New	No
1021174	NA	Culture Positive, Not Sequenced	2016	Female	32	Positive, on ART	New	No
1021176	NA	Culture Positive, Not Sequenced	2016	Male	38	Positive, on ART	New	No
1021177	NA	Culture Positive, Not Sequenced	2016	Male	37	Positive, on ART	New	No
1021178	TB-848857-204_S33	Final Sample dataset	2016	Male	28	Negative	New	No
1021179	NA	Culture Positive, Not Sequenced	2016	Male	32	Positive, on ART	New	No
1021183	NA	Culture Positive, Not Sequenced	2016	Male	45	Positive, on ART	New	No
1021185	NA	Culture Positive, Not Sequenced	2016	Male	28	Negative	New	Missing
1021189	NA	Culture Positive, Not Sequenced	2016	Male	31	Negative	New	No
1021192	TB_849077	Final Sample dataset	2016	Female	43	Positive, on ART	New	No
1021194	TB_848965_S21	Final Sample dataset	2016	Female	19	Positive, on ART	New	No
1021195	TB_848099	Final Sample dataset	2016	Female	14	Negative	New	Yes
1021196	NA	Culture Positive, Not Sequenced	2016	Male	32	Negative	New	Missing
1021197	TB_847919	Final Sample dataset	2016	Female	20	Negative	New	No
1021198	TB_853615	Culture Positive, Not Sequenced	2016	Male	40	Positive, on ART	New	No
1021199	TB_853761	Final Sample dataset	2017	Male	25	Positive, on ART	New	No
1021202	NA	Culture Positive, Not Sequenced	2017	Female	38	Positive, on ART	New	No
1021207	NA	Culture Positive, Not Sequenced	2017	Male	39	Positive, on ART	New	Yes
1021215	NA	Culture Positive, Not Sequenced	2017	Male	25	Positive, on ART	New	Missing
1021216	NA	Culture Positive, Not Sequenced	2017	Male	59	Negative	New	No
1021217	NA	Culture Positive, Not Sequenced	2017	Male	31	Negative	New	Missing
1021218	TB_851849_S150	Final Sample dataset	2017	Male	34	Negative	New	No
1021220	NA	Culture Positive, Not Sequenced	2017	Male	48	Negative	Relapse	Missing
1021226	NA	Culture Positive, Not Sequenced	2017	Male	38	Positive, on ART	New	No
1021239	NA	Culture Positive, Not Sequenced	2015	Male	50	Positive, on ART	Other	Missing
1021245	NA	Culture Positive, Not Sequenced	2015	Male	35	Positive, Not on ART	New	Missing
1021246	NA	Culture Positive, Not Sequenced	2016	Male	30	Negative	New	Missing
1021251	NA	Culture Positive, Not Sequenced	2015	Male	42	Positive, on ART	New	Missing
1021262	NA	Culture Positive, Not Sequenced	2016	Female	51	Not Collected	New	Missing
1021265	NA	Culture Positive, Not Sequenced	2015	Male	42	Positive, on ART	New	Missing
1021268	NA	Culture Positive, Not Sequenced	2016	Male	21	Negative	New	Missing
1021279	NA	Culture Positive, Not Sequenced	2015	Female	26	Positive, on ART	New	Missing
1021282	NA	Culture Positive, Not Sequenced	2016	Male	37	Positive, on ART	Relapse	Missing
1021285	NA	Culture Positive, Not Sequenced	2015	Male	34	Positive, on ART	New	Missing
1021286	NA	Culture Positive, Not Sequenced	2016	Male	65	Positive, on ART	Other	Missing
1021287	NA	Culture Positive, Not Sequenced	2015	Male	41	Positive, on ART	Relapse	Missing
1021289	NA	Culture Positive, Not Sequenced	2015	Female	19	Negative	New	Missing
1021292	NA	Culture Positive, Not Sequenced	2016	Male	37	Negative	New	Missing
1021294	NA	Culture Positive, Not Sequenced	2016	Female	35	Positive, on ART	New	Missing
1021303	NA	Culture Positive, Not Sequenced	2015	Male	37	Positive, Not on ART	New	Missing
1021304	NA	Culture Positive, Not Sequenced	2016	Male	30	Positive, on ART	New	Missing
1021305	NA	Culture Positive, Not Sequenced	2015	Male	39	Not Collected	Relapse	Missing
1021312	NA	Culture Positive, Not Sequenced	2016	Male	36	Negative	Relapse	Missing
1021322	NA	Culture Positive, Not Sequenced	2016	Male	32	Positive, on ART	New	No
1021324	NA	Culture Positive, Not Sequenced	2016	Male	33	Negative	New	No
1021326	NA	Culture Positive, Not Sequenced	2016	Male	35	Positive, on ART	New	No
1021335	NA	Culture Positive, Not Sequenced	2016	Male	35	Positive, on ART	New	Missing
1021342	NA	Culture Positive, Not Sequenced	2016	Male	42	Negative	New	No
1021343	NA	Culture Positive, Not Sequenced	2016	Female	26	Negative	New	Missing
1021346	TB_851713	Final Sample dataset	2016	Female	32	Positive, on ART	New	Missing
1021353	NA	Culture Positive, Not Sequenced	2016	Male	31	Positive, on ART	New	Missing
1021356	NA	Culture Positive, Not Sequenced	2016	Male	70	Not Collected	New	Missing
1021364	NA	Culture Positive, Not Sequenced	2015	Female	45	Positive, on ART	New	No
1021365	NA	Culture Positive, Not Sequenced	2015	Male	38	Positive, on ART	New	Missing
1021366	TB_848055	Final Sample dataset	2015	Male	32	Positive, Not on ART	New	Missing
1021369	NA	Culture Positive, Not Sequenced	2015	Male	45	Positive, Not on ART	New	No
1021372	NA	Culture Positive, Not Sequenced	2015	Male	40	Positive, on ART	Relapse	Missing
1021373	NA	Culture Positive, Not Sequenced	2015	Female	32	Positive, on ART	New	Missing
1021378	NA	Culture Positive, Not Sequenced	2015	Male	53	Negative	New	Missing
1021379	NA	Culture Positive, Not Sequenced	2015	Female	48	Positive, on ART	New	No
1021386	NA	Culture Positive, Not Sequenced	2015	Female	35	Positive, on ART	New	Missing
1021392	NA	Culture Positive, Not Sequenced	2015	Male	27	Not Collected	New	Missing
1021393	NA	Culture Positive, Not Sequenced	2015	Female	32	Positive, on ART	New	Missing
1021398	NA	Culture Positive, Not Sequenced	2015	Male	40	Positive, Not on ART	New	Missing
1021400	NA	Culture Positive, Not Sequenced	2015	Female	30	Positive, on ART	New	Missing
1021401	NA	Culture Positive, Not Sequenced	2015	Female	33	Positive, on ART	Other	Missing
1021404	NA	Culture Positive, Not Sequenced	2015	Female	25	Positive, on ART	New	Missing
1021447	NA	Culture Positive, Not Sequenced	2016	Male	35	Positive, on ART	New	Missing
1021455	NA	Culture Positive, Not Sequenced	2016	Male	34	Negative	Relapse	Missing
1021457	NA	Culture Positive, Not Sequenced	2016	Female	38	Positive, Not on ART	Relapse	Missing
1021467	NA	Culture Positive, Not Sequenced	2016	Male	27	Positive, on ART	New	Missing
1021468	NA	Culture Positive, Not Sequenced	2016	Male	29	Not Collected	New	Missing
1021469	NA	Culture Positive, Not Sequenced	2016	Male	33	Positive, Not on ART	New	Missing
1021470	NA	Culture Positive, Not Sequenced	2016	Male	32	Positive, on ART	Relapse	Missing
1021473	NA	Culture Positive, Not Sequenced	2016	Female	3	Positive, Not on ART	New	Missing
1021476	NA	Culture Positive, Not Sequenced	2016	Male	42	Positive, Not on ART	New	Missing
1021477	NA	Culture Positive, Not Sequenced	2016	Male	34	Positive, Not on ART	New	Missing
1021480	TB_852089	Final Sample dataset	2016	Female	49	Positive, Not on ART	New	No
1021482	NA	Culture Positive, Not Sequenced	2016	Male	18	Positive, on ART	Relapse	Missing
1021483	NA	Culture Positive, Not Sequenced	2016	Female	35	Positive, on ART	New	Missing
1021484	NA	Culture Positive, Not Sequenced	2016	Male	38	Positive, on ART	New	No
1021488	NA	Culture Positive, Not Sequenced	2016	Female	41	Positive, on ART	Other	Yes
1021490	NA	Culture Positive, Not Sequenced	2016	Male	35	Positive, on ART	New	No
1021494	NA	Culture Positive, Not Sequenced	2016	Male	28	Negative	New	Missing
1021495	NA	Culture Positive, Not Sequenced	2016	Female	20	Positive, on ART	New	Missing
1021496	NA	Culture Positive, Not Sequenced	2016	Female	38	Positive, on ART	New	Missing
1021498	NA	Culture Positive, Not Sequenced	2016	Male	45	Positive, Not on ART	New	Missing
1021499	NA	Culture Positive, Not Sequenced	2016	Female	40	Positive, on ART	New	No
1021501	NA	Culture Positive, Not Sequenced	2016	Male	30	Negative	New	Missing
1021505	NA	Culture Positive, Not Sequenced	2016	Male	45	Positive, on ART	New	Missing
1021508	NA	Culture Positive, Not Sequenced	2016	Female	23	Positive, on ART	New	Missing
1021509	NA	Culture Positive, Not Sequenced	2016	Male	24	Positive, on ART	New	Missing
1021510	NA	Culture Positive, Not Sequenced	2016	Female	30	Negative	New	Missing
1021512	TB_848961	Final Sample dataset	2016	Female	33	Positive, on ART	Relapse	Yes
1021514	NA	Culture Positive, Not Sequenced	2016	Male	20	Negative	New	Missing
1021515	NA	Culture Positive, Not Sequenced	2016	Female	35	Positive, on ART	New	Missing
1021516	TB_853397	Final Sample dataset	2016	Male	24	Positive, on ART	New	Missing
1021520	NA	Culture Positive, Not Sequenced	2016	Male	53	Positive, on ART	New	Missing
1021521	NA	Culture Positive, Not Sequenced	2016	Female	27	Positive, on ART	New	Missing
1021525	NA	Culture Positive, Not Sequenced	2016	Female	22	Negative	New	Missing
1021526	NA	Culture Positive, Not Sequenced	2016	Female	83	Negative	New	Missing
1021527	NA	Culture Positive, Not Sequenced	2016	Male	48	Positive, on ART	New	Missing
1021532	NA	Culture Positive, Not Sequenced	2016	Male	46	Positive, on ART	Relapse	Missing
1021534	NA	Culture Positive, Not Sequenced	2016	Male	46	Positive, on ART	Relapse	Missing
1021535	NA	Culture Positive, Not Sequenced	2016	Male	11	Positive, on ART	New	Missing
1021536	NA	Culture Positive, Not Sequenced	2016	Female	30	Positive, on ART	New	Missing
1021538	NA	Culture Positive, Not Sequenced	2016	Male	33	Positive, on ART	New	Missing
1021540	NA	Culture Positive, Not Sequenced	2016	Male	32	Positive, on ART	New	Missing
1021541	NA	Culture Positive, Not Sequenced	2016	Male	32	Negative	New	Missing
1021543	NA	Culture Positive, Not Sequenced	2016	Male	83	Negative	Relapse	Missing
1021544	NA	Culture Positive, Not Sequenced	2016	Male	32	Positive, on ART	New	Missing
1021545	NA	Culture Positive, Not Sequenced	2016	Male	36	Positive, on ART	New	Yes
1021546	NA	Culture Positive, Not Sequenced	2016	Female	64	Negative	New	Missing
1021547	TB_849203	Culture Positive, Not Sequenced	2016	Female	31	Positive, on ART	New	No
1021548	TB_852079	Final Sample dataset	2016	Female	34	Positive, on ART	New	No
1021554	NA	Culture Positive, Not Sequenced	2016	Male	32	Negative	New	Missing
1021558	NA	Culture Positive, Not Sequenced	2016	Female	42	Negative	New	Missing
1021560	NA	Culture Positive, Not Sequenced	2016	Female	78	Positive, on ART	New	Missing
1021562	TB_853717	Final Sample dataset	2016	Male	77	Positive, on ART	New	No
1021564	NA	Culture Positive, Not Sequenced	2016	Male	35	Positive, on ART	New	No
1021566	NA	Culture Positive, Not Sequenced	2016	Male	43	Positive, on ART	New	Missing
1021570	NA	Culture Positive, Not Sequenced	2016	Female	46	Positive, on ART	New	Missing
1021578	NA	Culture Positive, Not Sequenced	2016	Male	59	Positive, on ART	New	Missing
1021580	NA	Culture Positive, Not Sequenced	2016	Male	32	Negative	New	Missing
1021584	NA	Culture Positive, Not Sequenced	2016	Female	42	Positive, on ART	New	Missing
1021595	NA	Culture Positive, Not Sequenced	2016	Female	32	Positive, on ART	New	Missing
1021599	TB_850361	Final Sample dataset	2016	Female	31	Positive, on ART	New	No
1021610	NA	Culture Positive, Not Sequenced	2016	Male	39	Positive, on ART	New	Missing
1021614	NA	Culture Positive, Not Sequenced	2016	Male	30	Negative	New	Missing
1021615	NA	Culture Positive, Not Sequenced	2016	Female	40	Positive, Not on ART	New	Missing
1021619	NA	Culture Positive, Not Sequenced	2016	Female	83	Positive, on ART	New	Missing
1021621	TB-852855-204_S131	Final Sample dataset	2016	Female	38	Positive, on ART	Relapse	No
1021623	NA	Culture Positive, Not Sequenced	2016	Female	36	Positive, on ART	New	No
1021626	NA	Culture Positive, Not Sequenced	2016	Male	26	Positive, Not on ART	Other	Missing
1021630	NA	Culture Positive, Not Sequenced	2016	Male	36	Negative	New	Missing
1021632	NA	Culture Positive, Not Sequenced	2016	Female	26	Negative	New	Missing
1021634	TB_852863_S132	Culture Positive, Not Sequenced	2016	Male	47	Positive, on ART	Other	No
1021636	TB_847945	Final Sample dataset	2016	Male	36	Positive, Not on ART	New	No
1021638	NA	Culture Positive, Not Sequenced	2016	Male	25	Negative	New	Missing
1021640	NA	Culture Positive, Not Sequenced	2016	Female	44	Positive, on ART	New	No
1021642	NA	Culture Positive, Not Sequenced	2016	Female	69	Not Collected	New	No
1021648	TB-852817-204_S112	Final Sample dataset	2016	Female	32	Positive, on ART	Relapse	No
1021650	NA	Culture Positive, Not Sequenced	2016	Male	34	Negative	New	Missing
1021652	NA	Culture Positive, Not Sequenced	2016	Female	27	Positive, on ART	New	No
1021654	NA	Culture Positive, Not Sequenced	2016	Female	25	Positive, on ART	Relapse	Missing
1021655	TB_851973	Final Sample dataset	2016	Male	23	Positive, on ART	Other	No
1021692	TB_849019	Final Sample dataset	2016	Male	34	Negative	New	Missing
1021694	NA	Culture Positive, Not Sequenced	2016	Male	71	Not Collected	New	Missing
1021698	NA	Culture Positive, Not Sequenced	2016	Female	20	Negative	Relapse	Missing
1021705	TB_850505	Final Sample dataset	2016	Male	39	Negative	New	No
1021709	NA	Culture Positive, Not Sequenced	2016	Male	62	Negative	New	No
1021713	TB_853453	Final Sample dataset	2016	Female	37	Positive, on ART	New	No
1021718	TB-852775-204_S91	Final Sample dataset	2016	Male	29	Positive, on ART	New	No
1021741	NA	Culture Positive, Not Sequenced	2016	Female	31	Positive, Not on ART	New	No
1021743	NA	Culture Positive, Not Sequenced	2016	Female	19	Negative	New	No
1021744	NA	Culture Positive, Not Sequenced	2016	Male	48	Positive, on ART	New	Missing
1021751	NA	Culture Positive, Not Sequenced	2016	Male	80	Negative	New	No
1021753	NA	Culture Positive, Not Sequenced	2016	Male	47	Positive, on ART	Relapse	Missing
1021757	NA	Culture Positive, Not Sequenced	2016	Female	60	Negative	New	Missing
1021758	NA	Culture Positive, Not Sequenced	2016	Female	29	Positive, on ART	New	Missing
1021764	NA	Culture Positive, Not Sequenced	2016	Female	35	Positive, Not on ART	Relapse	No
1021765	NA	Culture Positive, Not Sequenced	2016	Female	33	Positive, on ART	Relapse	No
1021767	TB_851837_S79	Final Sample dataset	2016	Female	27	Positive, on ART	New	No
1021770	TB_850383_S186	Final Sample dataset	2016	Male	34	Positive, on ART	New	No
1021777	NA	Culture Positive, Not Sequenced	2016	Female	20	Positive, on ART	Other	No
1021778	NA	Culture Positive, Not Sequenced	2016	Male	44	Positive, on ART	New	Yes
1021781	TB_849193	Final Sample dataset	2016	Female	23	Positive, on ART	Relapse	Yes
1021806	TB_851741_S83	Final Sample dataset	2016	Male	37	Positive, on ART	New	No
1021810	NA	Culture Positive, Not Sequenced	2016	Female	34	Positive, on ART	New	Missing
1021811	NA	Culture Positive, Not Sequenced	2016	Female	38	Negative	New	No
1021813	NA	Culture Positive, Not Sequenced	2016	Male	18	Negative	New	No
1021832	NA	Culture Positive, Not Sequenced	2016	Female	34	Positive, on ART	New	Missing
1021837	NA	Culture Positive, Not Sequenced	2016	Female	22	Negative	New	No
1021838	NA	Culture Positive, Not Sequenced	2016	Male	34	Positive, on ART	New	No
1021852	NA	Culture Positive, Not Sequenced	2016	Male	42	Positive, on ART	New	No
1021853	NA	Culture Positive, Not Sequenced	2016	Male	53	Positive, on ART	New	Yes
1021856	TB_851725	Culture Positive, Not Sequenced	2016	Male	43	Positive, on ART	Other	No
1021857	TB_848085	Final Sample dataset	2016	Male	38	Positive, on ART	New	No
1021861	NA	Culture Positive, Not Sequenced	2016	Male	41	Positive, on ART	New	Missing
1021865	NA	Culture Positive, Not Sequenced	2016	Male	45	Negative	New	Missing
1021868	TB_851987	Final Sample dataset	2016	Female	21	Positive, on ART	New	No
1021869	NA	Culture Positive, Not Sequenced	2016	Male	49	Negative	New	Missing
1021870	TB_847901	Culture Positive, Not Sequenced	2016	Female	61	Positive, on ART	Relapse	No
1021875	TB_848083	Final Sample dataset	2016	Male	5	Positive, on ART	New	No
1021877	NA	Culture Positive, Not Sequenced	2016	Female	74	Positive, on ART	New	Missing
1021889	NA	Culture Positive, Not Sequenced	2016	Male	45	Positive, on ART	Relapse	No
1021892	NA	Culture Positive, Not Sequenced	2016	Female	33	Positive, on ART	New	Missing
1021893	TB_848095	Culture Positive, Not Sequenced	2016	Male	40	Positive, on ART	New	No
1021898	NA	Culture Positive, Not Sequenced	2016	Male	55	Positive, Not on ART	New	Missing
1021899	NA	Culture Positive, Not Sequenced	2016	Female	32	Positive, on ART	Relapse	Missing
1021901	NA	Culture Positive, Not Sequenced	2016	Female	47	Positive, on ART	Relapse	No
1021908	NA	Culture Positive, Not Sequenced	2016	Male	37	Negative	Relapse	Yes
1021910	NA	Culture Positive, Not Sequenced	2016	Male	46	Negative	New	Missing
1021911	NA	Culture Positive, Not Sequenced	2016	Male	33	Positive, on ART	New	Missing
1021912	NA	Culture Positive, Not Sequenced	2016	Female	67	Positive, on ART	New	No
1021914	TB_847955	Final Sample dataset	2016	Female	30	Positive, Not on ART	New	No
1021915	NA	Culture Positive, Not Sequenced	2016	Male	28	Negative	New	Missing
1021916	NA	Culture Positive, Not Sequenced	2016	Female	21	Negative	New	No
1021918	TB_849115	Final Sample dataset	2016	Female	20	Negative	New	No
1021919	NA	Culture Positive, Not Sequenced	2016	Female	25	Negative	New	Missing
1021920	TB_849003	Final Sample dataset	2016	Male	30	Positive, on ART	New	No
1021923	NA	Culture Positive, Not Sequenced	2016	Male	21	Positive, on ART	New	No
1021927	NA	Culture Positive, Not Sequenced	2016	Male	22	Negative	New	Missing
1021931	NA	Culture Positive, Not Sequenced	2016	Female	35	Positive, on ART	New	Missing
1021935	NA	Culture Positive, Not Sequenced	2016	Female	34	Positive, on ART	New	Missing
1021936	NA	Culture Positive, Not Sequenced	2016	Male	18	Negative	New	No
1021943	NA	Culture Positive, Not Sequenced	2016	Female	34	Negative	New	Missing
1021945	NA	Culture Positive, Not Sequenced	2016	Male	68	Positive, on ART	New	Missing
1021949	NA	Culture Positive, Not Sequenced	2016	Female	15	Negative	New	Yes
1021952	NA	Culture Positive, Not Sequenced	2016	Male	20	Negative	New	No
1021953	NA	Culture Positive, Not Sequenced	2016	Female	20	Positive, on ART	New	No
1021960	NA	Culture Positive, Not Sequenced	2016	Male	39	Negative	New	No
1021961	TB_847967	Final Sample dataset	2016	Female	34	Positive, on ART	New	Yes
1021963	NA	Culture Positive, Not Sequenced	2016	Male	32	Positive, on ART	New	Yes
1021965	NA	Culture Positive, Not Sequenced	2016	Male	38	Positive, on ART	New	No
1021973	NA	Culture Positive, Not Sequenced	2016	Male	29	Negative	New	No
1021975	NA	Culture Positive, Not Sequenced	2016	Male	28	Negative	New	No
1021977	NA	Culture Positive, Not Sequenced	2016	Male	4	Negative	New	No
1021989	NA	Culture Positive, Not Sequenced	2016	Male	21	Negative	New	No
1021992	NA	Culture Positive, Not Sequenced	2016	Female	36	Positive, on ART	New	No
1021993	TB_852891_S84	Final Sample dataset	2016	Male	46	Positive, on ART	New	Yes
1021994	NA	Culture Positive, Not Sequenced	2016	Male	48	Positive, on ART	New	No
1021997	NA	Culture Positive, Not Sequenced	2016	Male	37	Negative	New	Missing
1021998	NA	Culture Positive, Not Sequenced	2016	Female	32	Negative	New	Missing
1021999	NA	Culture Positive, Not Sequenced	2016	Male	33	Positive, on ART	New	No
1022000	TB_847997	Final Sample dataset	2016	Male	32	Negative	New	No
1022001	NA	Culture Positive, Not Sequenced	2016	Male	21	Negative	New	Missing
1022003	NA	Culture Positive, Not Sequenced	2016	Male	23	Positive, on ART	New	Yes
1022004	NA	Culture Positive, Not Sequenced	2016	Female	38	Positive, on ART	New	No
1022006	NA	Culture Positive, Not Sequenced	2016	Male	58	Positive, on ART	New	Yes
1022008	TB_850391	Final Sample dataset	2016	Male	21	Positive, on ART	New	Yes
1022009	TB_849127	Culture Positive, Not Sequenced	2016	Male	40	Positive, on ART	New	No
1022010	TB_849121	Final Sample dataset	2016	Male	27	Negative	New	No
1022011	NA	Culture Positive, Not Sequenced	2016	Female	24	Positive, Not on ART	New	Missing
1022014	NA	Culture Positive, Not Sequenced	2016	Male	35	Positive, on ART	New	Yes
1022018	TB_849073	Final Sample dataset	2016	Male	21	Positive, on ART	New	Yes
1022019	TB_851673	Final Sample dataset	2016	Male	29	Positive, on ART	New	No
1022021	TB_847953	Final Sample dataset	2016	Male	20	Negative	New	No
1022022	NA	Culture Positive, Not Sequenced	2016	Male	54	Negative	New	No
1022023	NA	Culture Positive, Not Sequenced	2016	Male	25	Positive, on ART	New	No
1022024	NA	Culture Positive, Not Sequenced	2016	Male	27	Negative	New	Yes
1022035	TB_849067	Final Sample dataset	2016	Male	34	Negative	New	No
1022040	TB_853665_S172	Final Sample dataset	2016	Male	29	Negative	New	No
1022043	NA	Culture Positive, Not Sequenced	2016	Male	42	Negative	Relapse	Missing
1022045	NA	Culture Positive, Not Sequenced	2016	Female	42	Positive, on ART	New	Missing
1022046	TB_852873	Culture Positive, Not Sequenced	2016	Male	43	Positive, on ART	New	Yes
1022052	NA	Culture Positive, Not Sequenced	2016	Female	37	Positive, on ART	New	No
1022053	NA	Culture Positive, Not Sequenced	2016	Female	30	Positive, on ART	New	Missing
1022059	TB_850351	Final Sample dataset	2016	Male	32	Positive, on ART	New	No
1022061	TB_847903	Culture Positive, Not Sequenced	2016	Male	50	Positive, on ART	New	No
1022065	NA	Culture Positive, Not Sequenced	2016	Male	30	Negative	New	Missing
1022069	NA	Culture Positive, Not Sequenced	2016	Male	29	Negative	New	Missing
1022071	NA	Culture Positive, Not Sequenced	2016	Male	56	Negative	New	Missing
1022072	NA	Culture Positive, Not Sequenced	2016	Male	36	Positive, on ART	New	Missing
1022074	NA	Culture Positive, Not Sequenced	2016	Female	51	Positive, on ART	New	Missing
1022075	NA	Culture Positive, Not Sequenced	2016	Female	38	Positive, on ART	New	Missing
1022079	TB-850117-204_S43	Final Sample dataset	2016	Female	26	Positive, on ART	New	No
1022081	NA	Culture Positive, Not Sequenced	2016	Female	21	Positive, on ART	New	Missing
1022085	TB-852853-204_S130	Final Sample dataset	2017	Male	42	Positive, on ART	New	No
1022087	NA	Culture Positive, Not Sequenced	2017	Male	37	Positive, on ART	New	No
1022089	NA	Culture Positive, Not Sequenced	2017	Male	24	Negative	New	Missing
1022093	TB_853385	Final Sample dataset	2017	Female	36	Positive, on ART	New	No
1022094	TB_853321_S67	Final Sample dataset	2017	Male	39	Positive, on ART	New	No
1022095	TB_853283_S173	Final Sample dataset	2017	Female	30	Positive, on ART	New	No
1022100	NA	Culture Positive, Not Sequenced	2017	Female	28	Positive, on ART	New	No
1022102	TB_847951	Culture Positive, Not Sequenced	2017	Male	28	Negative	New	No
1022103	TB-850097-204_S127	Final Sample dataset	2017	Male	45	Negative	New	No
1022107	TB_853493_S118	Final Sample dataset	2017	Male	24	Negative	New	No
1022108	NA	Culture Positive, Not Sequenced	2017	Male	42	Negative	New	No
1022109	NA	Culture Positive, Not Sequenced	2017	Male	28	Negative	New	Missing
1022110	TB_849051	Final Sample dataset	2017	Male	36	Negative	New	No
1022112	NA	Culture Positive, Not Sequenced	2017	Male	38	Negative	New	Missing
1022113	TB_851057	Final Sample dataset	2017	Male	38	Positive, on ART	New	No
1022117	NA	Culture Positive, Not Sequenced	2017	Female	27	Negative	New	Yes
1022118	NA	Culture Positive, Not Sequenced	2017	Female	31	Negative	Relapse	No
1022122	NA	Culture Positive, Not Sequenced	2016	Male	42	Positive, on ART	New	Missing
1022126	NA	Culture Positive, Not Sequenced	2016	Male	24	Negative	New	No
1022132	NA	Culture Positive, Not Sequenced	2016	Male	35	Positive, on ART	New	Missing
1022133	TB_848993_S25	Final Sample dataset	2016	Female	89	Negative	New	No
1022134	NA	Culture Positive, Not Sequenced	2016	Female	66	Negative	New	Missing
1022135	NA	Culture Positive, Not Sequenced	2016	Male	49	Negative	New	Missing
1022138	NA	Culture Positive, Not Sequenced	2016	Male	20	Negative	New	Missing
1022139	NA	Culture Positive, Not Sequenced	2016	Male	26	Negative	New	Missing
1022146	NA	Culture Positive, Not Sequenced	2016	Female	38	Negative	New	Missing
1022155	NA	Culture Positive, Not Sequenced	2016	Male	30	Negative	New	No
1022158	NA	Culture Positive, Not Sequenced	2016	Male	51	Positive, on ART	New	Missing
1022160	TB_853837	Final Sample dataset	2016	Male	30	Positive, on ART	New	Yes
1022203	TB_848089	Culture Positive, Not Sequenced	2016	Female	38	Positive, on ART	New	No
1022211	TB_847943	Culture Positive, Not Sequenced	2016	Female	70	Positive, on ART	New	No
1022216	NA	Culture Positive, Not Sequenced	2016	Female	25	Positive, on ART	New	No
1022218	TB_848103	Culture Positive, Not Sequenced	2016	Female	53	Positive, on ART	New	Yes
1022228	NA	Culture Positive, Not Sequenced	2016	Female	36	Negative	New	No
1022231	TB_853637_S35	Final Sample dataset	2016	Male	32	Positive, on ART	New	No
1022233	NA	Culture Positive, Not Sequenced	2016	Female	22	Negative	New	No
1022235	NA	Culture Positive, Not Sequenced	2016	Female	27	Negative	New	Missing
1022237	NA	Culture Positive, Not Sequenced	2016	Male	34	Positive, on ART	Relapse	Missing
1022246	NA	Culture Positive, Not Sequenced	2016	Male	35	Positive, Not on ART	New	Missing
1022247	TB_853259_S11	Final Sample dataset	2016	Female	39	Positive, on ART	New	No
1022251	TB_851729	Final Sample dataset	2016	Male	18	Positive, on ART	New	No
1022253	NA	Culture Positive, Not Sequenced	2016	Male	30	Positive, on ART	New	No
1022254	TB_847975	Culture Positive, Not Sequenced	2016	Female	36	Positive, on ART	Relapse	No
1022256	TB_847965	Final Sample dataset	2016	Male	39	Positive, on ART	Other	No
1022257	NA	Culture Positive, Not Sequenced	2016	Female	24	Positive, on ART	New	No
1022262	TB_848057	Final Sample dataset	2016	Male	21	Positive, on ART	New	No
1022265	NA	Culture Positive, Not Sequenced	2016	Female	39	Positive, on ART	New	Missing
1022267	NA	Culture Positive, Not Sequenced	2016	Male	38	Positive, on ART	New	Missing
1022269	NA	Culture Positive, Not Sequenced	2016	Male	32	Positive, on ART	New	Missing
1022270	NA	Culture Positive, Not Sequenced	2016	Male	43	Positive, on ART	Relapse	No
1022273	NA	Culture Positive, Not Sequenced	2016	Female	27	Positive, on ART	New	Missing
1022275	NA	Culture Positive, Not Sequenced	2016	Male	32	Positive, on ART	Relapse	Missing
1022278	NA	Culture Positive, Not Sequenced	2016	Female	16	Positive, on ART	New	Missing
1022281	NA	Culture Positive, Not Sequenced	2016	Male	33	Positive, on ART	Relapse	Missing
1022284	NA	Culture Positive, Not Sequenced	2016	Female	35	Positive, on ART	Relapse	Yes
1022290	TB_847981	Final Sample dataset	2016	Male	32	Negative	New	No
1022291	NA	Culture Positive, Not Sequenced	2016	Female	27	Positive, Not on ART	New	No
1022293	NA	Culture Positive, Not Sequenced	2016	Male	31	Negative	New	Missing
1022298	NA	Culture Positive, Not Sequenced	2016	Male	30	Negative	New	No
1022300	TB-850075-204_S83	Final Sample dataset	2016	Male	36	Positive, on ART	New	No
1022302	NA	Culture Positive, Not Sequenced	2016	Female	32	Positive, on ART	New	Missing
1022303	TB_847905	Final Sample dataset	2016	Male	26	Positive, on ART	New	No
1022310	TB_848097	Final Sample dataset	2016	Male	36	Positive, on ART	New	No
1022311	TB-850701-204_S76	Final Sample dataset	2016	Male	31	Not Collected	New	No
1022312	NA	Culture Positive, Not Sequenced	2016	Male	19	Negative	New	No
1022313	TB-848889-204_S49	Final Sample dataset	2016	Male	36	Positive, on ART	New	No
1022316	NA	Culture Positive, Not Sequenced	2016	Female	38	Positive, Not on ART	New	No
1022317	NA	Culture Positive, Not Sequenced	2016	Male	52	Not Collected	New	Missing
1022318	NA	Culture Positive, Not Sequenced	2016	Male	56	Positive, on ART	New	Missing
1022325	TB_849207	Final Sample dataset	2016	Female	19	Negative	New	No
1022330	TB_852795_S89	Culture Positive, Not Sequenced	2016	Male	37	Negative	Relapse	No
1022332	NA	Culture Positive, Not Sequenced	2016	Male	24	Negative	Relapse	No
1022333	TB_848101	Culture Positive, Not Sequenced	2016	Female	32	Positive, on ART	New	No
1022335	TB-852851-204_S128	Final Sample dataset	2016	Male	47	Positive, on ART	New	No
1022346	NA	Culture Positive, Not Sequenced	2016	Male	60	Positive, on ART	New	Missing
1022347	TB-852691-204_S144	Final Sample dataset	2016	Male	41	Positive, on ART	New	No
1022348	NA	Culture Positive, Not Sequenced	2016	Male	39	Positive, on ART	New	No
1022349	NA	Culture Positive, Not Sequenced	2016	Male	41	Positive, Not on ART	New	Missing
1022355	TB-848855-204_S32	Final Sample dataset	2016	Female	36	Positive, Not on ART	Relapse	No
1022357	NA	Culture Positive, Not Sequenced	2016	Male	39	Positive, on ART	Relapse	No
1022361	TB_853407	Final Sample dataset	2016	Male	34	Positive, on ART	Relapse	No
1022362	TB_851719	Final Sample dataset	2016	Female	44	Positive, Not on ART	New	No
1022363	NA	Culture Positive, Not Sequenced	2016	Male	32	Negative	New	Missing
1022366	NA	Culture Positive, Not Sequenced	2016	Male	29	Negative	New	Missing
1022368	NA	Culture Positive, Not Sequenced	2016	Male	36	Negative	New	Missing
1022369	NA	Culture Positive, Not Sequenced	2016	Male	33	Positive, on ART	New	Missing
1022372	NA	Culture Positive, Not Sequenced	2016	Female	31	Negative	Relapse	No
1022376	TB_853229_S120	Culture Positive, Not Sequenced	2016	Female	38	Positive, on ART	New	No
1022381	NA	Culture Positive, Not Sequenced	2016	Female	54	Positive, on ART	Relapse	Missing
1022384	NA	Culture Positive, Not Sequenced	2016	Male	40	Positive, on ART	New	Missing
1022386	NA	Culture Positive, Not Sequenced	2016	Male	65	Positive, on ART	New	Missing
1022394	NA	Culture Positive, Not Sequenced	2016	Male	42	Positive, on ART	Relapse	Missing
1022396	NA	Culture Positive, Not Sequenced	2016	Male	52	Positive, Not on ART	Relapse	Missing
1022399	NA	Culture Positive, Not Sequenced	2016	Male	38	Positive, on ART	New	No
1022403	NA	Culture Positive, Not Sequenced	2016	Female	38	Positive, on ART	New	Missing
1022404	TB_853257	Final Sample dataset	2016	Female	64	Positive, on ART	New	Yes
1022405	NA	Culture Positive, Not Sequenced	2016	Male	36	Positive, on ART	New	Missing
1022406	NA	Culture Positive, Not Sequenced	2016	Male	27	Positive, on ART	New	No
1022411	TB_849205	Final Sample dataset	2016	Male	23	Positive, on ART	New	No
1022412	TB_852905	Final Sample dataset	2016	Male	19	Not Collected	New	No
1022418	TB-852845-204_S126	Final Sample dataset	2016	Male	39	Not Collected	New	No
1022429	TB_851857	Final Sample dataset	2016	Female	37	Negative	New	No
1022433	NA	Culture Positive, Not Sequenced	2016	Male	38	Positive, Not on ART	New	Missing
1022435	TB_851935	Final Sample dataset	2016	Male	35	Negative	New	No
1022436	TB-852655-204_S126	Final Sample dataset	2016	Male	36	Positive, on ART	New	No
1022444	TB_852865_S171	Culture Positive, Not Sequenced	2016	Female	40	Positive, on ART	New	Missing
1022446	TB_851763	Final Sample dataset	2016	Male	37	Positive, on ART	New	No
1022452	NA	Culture Positive, Not Sequenced	2016	Male	36	Positive, on ART	New	Yes
1022453	NA	Culture Positive, Not Sequenced	2016	Male	40	Positive, on ART	New	Missing
1022454	NA	Culture Positive, Not Sequenced	2016	Male	44	Not Collected	New	No
1022456	TB_852047	Final Sample dataset	2016	Male	34	Positive, on ART	New	No
1022463	TB_853699_S48	Final Sample dataset	2016	Male	34	Negative	New	No
1022465	TB_852021	Culture Positive, Not Sequenced	2016	Female	31	Positive, on ART	Relapse	Yes
1022466	TB_853271	Final Sample dataset	2016	Male	30	Positive, on ART	Relapse	No
1022468	NA	Culture Positive, Not Sequenced	2016	Female	32	Positive, on ART	New	No
1022473	TB_851659	Culture Positive, Not Sequenced	2016	Female	23	Positive, on ART	Other	No
1022475	TB_853269_S105	Final Sample dataset	2016	Male	32	Positive, on ART	Relapse	Missing
1022476	NA	Culture Positive, Not Sequenced	2016	Male	32	Positive, Not on ART	New	Missing
1022477	NA	Culture Positive, Not Sequenced	2016	Female	33	Positive, Not on ART	New	Missing
1022480	TB_851989	Final Sample dataset	2016	Male	36	Not Collected	Relapse	Missing
1022481	NA	Culture Positive, Not Sequenced	2016	Male	22	Positive, on ART	New	Missing
1022485	TB_851143	Final Sample dataset	2016	Female	23	Positive, on ART	New	No
1022486	TB_851139	Final Sample dataset	2016	Female	23	Negative	Relapse	No
1022487	NA	Culture Positive, Not Sequenced	2016	Female	26	Positive, on ART	New	Missing
1022489	TB_853245	Final Sample dataset	2016	Male	31	Positive, Not on ART	Relapse	No
1022490	NA	Culture Positive, Not Sequenced	2016	Male	27	Positive, on ART	Relapse	No
1022491	NA	Culture Positive, Not Sequenced	2016	Male	28	Positive, on ART	Relapse	Missing
1022495	TB-848769-204_S157	Culture Positive, Not Sequenced	2016	Male	26	Positive, Not on ART	New	No
1022501	NA	Culture Positive, Not Sequenced	2016	Male	38	Negative	New	Missing
1022504	NA	Culture Positive, Not Sequenced	2016	Female	35	Positive, on ART	New	No
1022509	NA	Culture Positive, Not Sequenced	2016	Female	83	Not Collected	New	Missing
1022512	NA	Culture Positive, Not Sequenced	2016	Male	30	Positive, on ART	Relapse	Missing
1022514	TB_847891	Final Sample dataset	2016	Male	28	Positive, on ART	New	No
1022515	NA	Culture Positive, Not Sequenced	2016	Male	40	Positive, on ART	New	Missing
1022517	TB_852901	Final Sample dataset	2016	Male	38	Not Collected	New	No
1022519	NA	Culture Positive, Not Sequenced	2016	Male	34	Positive, on ART	New	Missing
1022530	TB_852887_S117	Final Sample dataset	2016	Female	28	Positive, on ART	New	No
1022535	TB_851767	Final Sample dataset	2016	Male	21	Negative	New	No
1022536	TB_853635	Final Sample dataset	2016	Male	42	Negative	New	No
1022538	NA	Culture Positive, Not Sequenced	2016	Female	16	Negative	New	Missing
1022539	NA	Culture Positive, Not Sequenced	2016	Female	34	Positive, on ART	New	Missing
1022542	NA	Culture Positive, Not Sequenced	2016	Female	33	Positive, on ART	New	Missing
1022544	NA	Culture Positive, Not Sequenced	2016	Male	44	Positive, on ART	New	No
1022545	NA	Culture Positive, Not Sequenced	2016	Female	26	Positive, on ART	New	Missing
1022547	NA	Culture Positive, Not Sequenced	2016	Male	27	Negative	New	Missing
1022548	TB_850407	Final Sample dataset	2016	Male	34	Negative	New	No
1022549	TB_849045	Final Sample dataset	2016	Male	23	Negative	New	No
1022550	NA	Culture Positive, Not Sequenced	2016	Male	49	Negative	New	Missing
1022553	NA	Culture Positive, Not Sequenced	2016	Male	49	Positive, Not on ART	New	No
1022554	NA	Culture Positive, Not Sequenced	2016	Female	39	Positive, on ART	New	No
1022555	NA	Culture Positive, Not Sequenced	2016	Male	26	Negative	New	Missing
1022556	TB_853563_S38	Final Sample dataset	2016	Male	60	Positive, on ART	New	No
1022558	NA	Culture Positive, Not Sequenced	2016	Female	44	Positive, on ART	New	Missing
1022559	TB_852871_S27	Final Sample dataset	2016	Male	33	Positive, on ART	New	No
1022562	NA	Culture Positive, Not Sequenced	2016	Male	37	Positive, on ART	New	No
1022563	TB_852053	Final Sample dataset	2016	Male	32	Negative	New	No
1022566	NA	Culture Positive, Not Sequenced	2016	Male	21	Negative	New	No
1022567	NA	Culture Positive, Not Sequenced	2016	Male	37	Positive, on ART	New	No
1022570	NA	Culture Positive, Not Sequenced	2016	Female	35	Positive, on ART	New	No
1022571	NA	Culture Positive, Not Sequenced	2016	Male	38	Positive, on ART	New	No
1022572	NA	Culture Positive, Not Sequenced	2016	Male	34	Negative	New	No
1022573	TB_848081	Culture Positive, Not Sequenced	2016	Male	30	Positive, on ART	New	No
1022575	TB_849119	Final Sample dataset	2016	Male	29	Positive, Not on ART	New	No
1022576	TB_853351_S135	Final Sample dataset	2016	Female	38	Positive, on ART	New	No
1022577	NA	Culture Positive, Not Sequenced	2016	Male	36	Positive, Not on ART	New	No
1022578	NA	Culture Positive, Not Sequenced	2016	Male	20	Positive, on ART	New	Missing
1022579	NA	Culture Positive, Not Sequenced	2016	Male	21	Negative	New	No
1022580	TB_850413	Final Sample dataset	2016	Male	26	Negative	New	No
1022582	NA	Culture Positive, Not Sequenced	2016	Female	29	Positive, on ART	New	No
1022587	NA	Culture Positive, Not Sequenced	2016	Female	32	Negative	New	Missing
1022588	NA	Culture Positive, Not Sequenced	2016	Male	38	Positive, on ART	New	Yes
1022590	NA	Culture Positive, Not Sequenced	2016	Female	42	Positive, on ART	New	Missing
1022593	NA	Culture Positive, Not Sequenced	2016	Male	37	Positive, Not on ART	New	Missing
1022595	NA	Culture Positive, Not Sequenced	2016	Male	25	Negative	New	Missing
1022596	NA	Culture Positive, Not Sequenced	2016	Male	25	Negative	New	Missing
1022597	NA	Culture Positive, Not Sequenced	2016	Male	30	Negative	New	Missing
1022599	NA	Culture Positive, Not Sequenced	2016	Male	28	Negative	New	Yes
1022601	NA	Culture Positive, Not Sequenced	2016	Female	30	Positive, on ART	New	Yes
1022602	TB-850067-204_S45	Culture Positive, Not Sequenced	2016	Male	20	Negative	New	No
1022604	NA	Culture Positive, Not Sequenced	2016	Male	28	Negative	New	Missing
1022606	NA	Culture Positive, Not Sequenced	2016	Female	30	Positive, on ART	New	Missing
1022609	NA	Culture Positive, Not Sequenced	2016	Male	38	Positive, Not on ART	New	Missing
1022610	NA	Culture Positive, Not Sequenced	2016	Male	32	Positive, on ART	New	Missing
1022611	NA	Culture Positive, Not Sequenced	2016	Male	24	Negative	New	Missing
1022613	NA	Culture Positive, Not Sequenced	2016	Male	37	Positive, on ART	New	No
1022615	TB_853285	Culture Positive, Not Sequenced	2016	Male	46	Positive, on ART	New	No
1022616	TB_849049_S26	Final Sample dataset	2017	Female	21	Negative	New	No
1022617	NA	Culture Positive, Not Sequenced	2017	Female	39	Positive, on ART	New	No
1022618	NA	Culture Positive, Not Sequenced	2017	Female	8	Negative	New	Missing
1022619	TB-852825-204_S116	Final Sample dataset	2017	Female	27	Positive, on ART	New	No
1022620	TB-850103-204_S16	Final Sample dataset	2017	Male	45	Negative	New	No
1022627	TB_847907	Final Sample dataset	2016	Male	27	Positive, on ART	New	No
1022634	TB-852667-204_S132	Final Sample dataset	2016	Female	21	Positive, on ART	New	No
1022635	TB_849181	Culture Positive, Not Sequenced	2016	Male	42	Positive, Not on ART	New	No
1022638	NA	Culture Positive, Not Sequenced	2016	Male	42	Positive, on ART	New	Yes
1022647	NA	Culture Positive, Not Sequenced	2016	Female	24	Positive, on ART	New	Missing
1022649	TB_847941	Final Sample dataset	2016	Male	34	Positive, on ART	New	No
1022650	TB_848985	Final Sample dataset	2016	Male	31	Negative	New	No
1022652	NA	Culture Positive, Not Sequenced	2016	Male	29	Negative	New	No
1022654	NA	Culture Positive, Not Sequenced	2016	Female	36	Positive, on ART	New	No
1022655	NA	Culture Positive, Not Sequenced	2016	Male	32	Positive, on ART	Relapse	Missing
1022656	NA	Culture Positive, Not Sequenced	2016	Female	42	Positive, on ART	New	Missing
1022662	NA	Culture Positive, Not Sequenced	2016	Female	28	Positive, on ART	New	No
1022679	NA	Culture Positive, Not Sequenced	2016	Female	19	Positive, on ART	New	Missing
1022680	NA	Culture Positive, Not Sequenced	2016	Male	30	Positive, on ART	New	No
1022694	TB_852877_S133	Final Sample dataset	2016	Male	29	Negative	New	No
1022698	NA	Culture Positive, Not Sequenced	2016	Male	45	Positive, on ART	New	Missing
1022700	TB-848817-204_S13	Final Sample dataset	2016	Male	38	Not Collected	New	No
1022706	TB_851839	Final Sample dataset	2016	Male	31	Negative	New	No
1022707	TB_852027	Final Sample dataset	2016	Female	41	Positive, on ART	New	No
1022710	NA	Culture Positive, Not Sequenced	2016	Male	29	Negative	New	No
1022712	NA	Culture Positive, Not Sequenced	2016	Female	25	Positive, on ART	New	Missing
1022717	TB_847909	Final Sample dataset	2016	Female	29	Negative	New	No
1022721	NA	Culture Positive, Not Sequenced	2016	Female	25	Negative	New	No
1022729	TB_853263	Final Sample dataset	2016	Female	15	Positive, on ART	New	Yes
1022730	TB_851759	Culture Positive, Not Sequenced	2016	Male	29	Negative	New	No
1022733	NA	Culture Positive, Not Sequenced	2016	Female	34	Positive, on ART	New	No
1022738	NA	Culture Positive, Not Sequenced	2016	Male	40	Positive, on ART	New	No
1022741	TB_847925	Final Sample dataset	2016	Female	52	Negative	New	No
1022749	NA	Culture Positive, Not Sequenced	2016	Female	29	Positive, on ART	New	Missing
1022750	TB-848819-204_S14	Culture Positive, Not Sequenced	2016	Male	52	Positive, on ART	Relapse	No
1022752	NA	Culture Positive, Not Sequenced	2016	Female	19	Positive, on ART	New	No
1022758	NA	Culture Positive, Not Sequenced	2016	Male	25	Positive, Not on ART	New	No
1022759	NA	Culture Positive, Not Sequenced	2016	Male	28	Negative	New	Missing
1022760	NA	Culture Positive, Not Sequenced	2016	Female	35	Positive, on ART	New	Missing
1022762	TB_848059	Final Sample dataset	2016	Female	46	Positive, on ART	Relapse	No
1022767	NA	Culture Positive, Not Sequenced	2016	Female	89	Negative	Relapse	Missing
1022768	TB_850385_S83	Final Sample dataset	2016	Male	26	Negative	Relapse	No
1022769	NA	Culture Positive, Not Sequenced	2016	Male	30	Negative	Relapse	No
1022770	TB_851787_S46	Final Sample dataset	2016	Female	38	Positive, on ART	New	No
1022772	NA	Culture Positive, Not Sequenced	2016	Female	20	Positive, on ART	New	Missing
1022773	TB_852875_S145	Final Sample dataset	2016	Male	30	Positive, on ART	Relapse	No
1022774	TB_851913_S80	Final Sample dataset	2016	Male	43	Negative	New	No
1022776	NA	Culture Positive, Not Sequenced	2016	Male	18	Negative	Relapse	No
1022777	NA	Culture Positive, Not Sequenced	2016	Male	30	Positive, on ART	New	Missing
1022780	TB_850359	Final Sample dataset	2016	Female	8	Negative	New	No
1022781	NA	Culture Positive, Not Sequenced	2016	Female	42	Positive, Not on ART	New	Missing
1022782	TB_850439_S14	Final Sample dataset	2016	Male	35	Positive, on ART	Relapse	Missing
1022783	TB_853253_S3	Final Sample dataset	2016	Female	50	Positive, on ART	Relapse	No
1022784	NA	Culture Positive, Not Sequenced	2016	Male	23	Positive, Not on ART	New	Missing
1022790	TB_847849_S31	Final Sample dataset	2016	Male	52	Positive, on ART	Relapse	No
1022795	NA	Culture Positive, Not Sequenced	2016	Male	29	Negative	New	Missing
1022799	TB_851807_S37	Culture Positive, Not Sequenced	2016	Male	35	Positive, on ART	New	Yes
1022804	NA	Culture Positive, Not Sequenced	2016	Male	33	Positive, on ART	New	Missing
1022805	NA	Culture Positive, Not Sequenced	2016	Male	25	Positive, on ART	New	Missing
1022811	TB_848039	Culture Positive, Not Sequenced	2016	Male	40	Positive, Not on ART	New	No
1022812	TB_853631	Final Sample dataset	2016	Female	34	Positive, on ART	New	Yes
1022821	TB_851777	Final Sample dataset	2016	Male	30	Positive, on ART	New	No
1022822	NA	Culture Positive, Not Sequenced	2016	Female	30	Positive, on ART	New	Missing
1022825	NA	Culture Positive, Not Sequenced	2016	Female	36	Positive, on ART	New	No
1022826	TB-848777-204_S161	Final Sample dataset	2016	Male	36	Positive, on ART	New	No
1022833	NA	Culture Positive, Not Sequenced	2016	Male	31	Positive, on ART	New	Missing
1022836	TB_852087	Final Sample dataset	2016	Male	45	Positive, Not on ART	Relapse	No
1022842	NA	Culture Positive, Not Sequenced	2016	Female	48	Positive, on ART	Relapse	Missing
1022852	NA	Culture Positive, Not Sequenced	2016	Female	32	Positive, Not on ART	New	Yes
1022858	NA	Culture Positive, Not Sequenced	2016	Female	82	Positive, Not on ART	New	No
1022861	TB_849123	Final Sample dataset	2016	Female	32	Positive, Not on ART	New	No
1022864	NA	Culture Positive, Not Sequenced	2016	Female	47	Positive, on ART	New	Missing
1022866	NA	Culture Positive, Not Sequenced	2016	Male	50	Positive, on ART	Other	Missing
1022867	TB_848999	Final Sample dataset	2016	Female	19	Positive, on ART	New	No
1022871	TB_848093	Final Sample dataset	2016	Male	29	Positive, on ART	Other	No
1022872	NA	Culture Positive, Not Sequenced	2016	Male	40	Negative	Relapse	No
1022880	NA	Culture Positive, Not Sequenced	2016	Male	50	Negative	New	Missing
1022882	NA	Culture Positive, Not Sequenced	2016	Male	25	Positive, on ART	Relapse	Missing
1022884	NA	Culture Positive, Not Sequenced	2016	Female	28	Positive, on ART	New	Missing
1022887	NA	Culture Positive, Not Sequenced	2016	Male	24	Positive, on ART	New	Missing
1022889	TB-850147-204_S23	Final Sample dataset	2016	Male	22	Positive, on ART	New	No
1022890	NA	Culture Positive, Not Sequenced	2016	Male	34	Negative	New	Missing
1022894	NA	Culture Positive, Not Sequenced	2016	Male	31	Negative	New	Missing
1022895	NA	Culture Positive, Not Sequenced	2016	Male	42	Negative	New	Missing
1022897	NA	Culture Positive, Not Sequenced	2016	Female	21	Negative	New	Missing
1022898	NA	Culture Positive, Not Sequenced	2016	Male	44	Positive, on ART	New	Missing
1022900	NA	Culture Positive, Not Sequenced	2016	Female	31	Positive, on ART	New	Missing
1022902	NA	Culture Positive, Not Sequenced	2016	Female	18	Negative	New	Missing
1022904	NA	Culture Positive, Not Sequenced	2016	Female	32	Positive, on ART	New	No
1022906	NA	Culture Positive, Not Sequenced	2017	Male	27	Positive, on ART	New	Missing
1022908	NA	Culture Positive, Not Sequenced	2017	Male	42	Positive, on ART	Relapse	Missing
1022911	NA	Culture Positive, Not Sequenced	2017	Male	28	Negative	New	Missing
1022917	TB_852899_S90	Final Sample dataset	2016	Female	28	Negative	New	Missing
1022918	NA	Culture Positive, Not Sequenced	2016	Female	30	Negative	New	Missing
1022920	NA	Culture Positive, Not Sequenced	2016	Female	78	Negative	New	Missing
1022921	NA	Culture Positive, Not Sequenced	2016	Male	18	Positive, on ART	New	Missing
1022922	NA	Culture Positive, Not Sequenced	2016	Female	27	Negative	New	Missing
1022926	NA	Culture Positive, Not Sequenced	2016	Male	33	Negative	New	Missing
1022929	NA	Culture Positive, Not Sequenced	2016	Male	41	Positive, on ART	New	Missing
1022930	NA	Culture Positive, Not Sequenced	2016	Male	25	Negative	New	Missing
1022932	NA	Culture Positive, Not Sequenced	2016	Male	52	Negative	New	Missing
1022934	NA	Culture Positive, Not Sequenced	2016	Female	78	Negative	New	Missing
1022937	NA	Culture Positive, Not Sequenced	2016	Male	67	Positive, on ART	New	Missing
1022938	NA	Culture Positive, Not Sequenced	2016	Male	26	Positive, on ART	New	Missing
1022941	NA	Culture Positive, Not Sequenced	2016	Male	80	Negative	New	Missing
1022942	NA	Culture Positive, Not Sequenced	2016	Male	72	Positive, on ART	New	Missing
1022943	NA	Culture Positive, Not Sequenced	2016	Male	36	Positive, on ART	Relapse	Missing
1022953	NA	Culture Positive, Not Sequenced	2016	Male	52	Positive, on ART	New	No
1022955	NA	Culture Positive, Not Sequenced	2016	Male	63	Negative	New	Missing
1022956	NA	Culture Positive, Not Sequenced	2016	Male	50	Negative	New	Missing
1022958	NA	Culture Positive, Not Sequenced	2016	Male	37	Negative	New	No
1022960	NA	Culture Positive, Not Sequenced	2016	Female	48	Positive, on ART	New	No
1022977	NA	Culture Positive, Not Sequenced	2016	Female	23	Positive, Not on ART	New	No
1022980	NA	Culture Positive, Not Sequenced	2016	Male	37	Positive, on ART	New	Missing
1022989	NA	Culture Positive, Not Sequenced	2016	Male	39	Positive, on ART	New	No
1022995	NA	Culture Positive, Not Sequenced	2016	Male	46	Positive, on ART	New	No
1023000	TB_848907_S104	Culture Positive, Not Sequenced	2016	Male	38	Positive, on ART	New	No
1023001	NA	Culture Positive, Not Sequenced	2016	Male	49	Positive, on ART	New	No
1023002	TB_853255_S39	Final Sample dataset	2016	Male	42	Negative	New	No
1023004	NA	Culture Positive, Not Sequenced	2016	Male	28	Positive, on ART	New	No
1023009	NA	Culture Positive, Not Sequenced	2016	Male	38	Negative	New	No
1023012	NA	Culture Positive, Not Sequenced	2016	Male	45	Negative	New	No
1023014	NA	Culture Positive, Not Sequenced	2016	Female	21	Negative	New	No
1023016	NA	Culture Positive, Not Sequenced	2016	Female	25	Positive, on ART	New	No
1023023	NA	Culture Positive, Not Sequenced	2017	Male	18	Negative	New	No
1023025	TB_853769	Culture Positive, Not Sequenced	2017	Female	26	Positive, on ART	New	No
1023027	NA	Culture Positive, Not Sequenced	2017	Female	12	Positive, on ART	New	Missing
1023033	NA	Culture Positive, Not Sequenced	2017	Male	44	Positive, on ART	New	Missing
1023034	NA	Culture Positive, Not Sequenced	2017	Male	40	Negative	New	No
1023035	NA	Culture Positive, Not Sequenced	2017	Female	24	Negative	New	Missing
1023036	NA	Culture Positive, Not Sequenced	2017	Female	22	Negative	Relapse	Yes
1023037	NA	Culture Positive, Not Sequenced	2017	Female	38	Positive, on ART	New	Missing
1023039	TB-850175-204_S71	Final Sample dataset	2017	Male	24	Negative	New	No
1023041	TB_853403_S109	Final Sample dataset	2017	Male	27	Negative	New	Yes
1023043	NA	Culture Positive, Not Sequenced	2016	Female	43	Negative	New	Missing
1023049	NA	Culture Positive, Not Sequenced	2017	Male	38	Negative	New	Missing
1023075	NA	Culture Positive, Not Sequenced	2017	Male	80	Negative	New	No
1023085	TB-852835-204_S121	Final Sample dataset	2016	Male	50	Negative	New	No
1023086	NA	Culture Positive, Not Sequenced	2016	Male	39	Positive, on ART	New	No
1023087	TB_847895	Final Sample dataset	2016	Male	44	Positive, on ART	New	No
1023088	NA	Culture Positive, Not Sequenced	2016	Male	42	Negative	New	No
1023089	NA	Culture Positive, Not Sequenced	2016	Female	31	Positive, on ART	New	No
1023091	TB-848829-204_S19	Final Sample dataset	2016	Female	27	Positive, on ART	New	No
1023092	NA	Culture Positive, Not Sequenced	2016	Female	38	Positive, on ART	New	No
1023094	TB_851135	Final Sample dataset	2016	Male	32	Negative	New	No
1023095	TB-852617-204_S107	Final Sample dataset	2016	Female	38	Positive, Not on ART	New	Yes
1023097	TB-848869-204_S39	Final Sample dataset	2016	Female	20	Negative	New	No
1023099	NA	Culture Positive, Not Sequenced	2016	Female	28	Negative	New	No
1023100	TB_847995	Final Sample dataset	2016	Male	39	Negative	New	No
1023102	TB_848949_S20	Culture Positive, Not Sequenced	2016	Female	29	Negative	New	Yes
1023103	NA	Culture Positive, Not Sequenced	2016	Female	39	Positive, on ART	New	No
1023105	TB-848883-204_S46	Culture Positive, Not Sequenced	2016	Male	40	Positive, on ART	New	No
1023106	NA	Culture Positive, Not Sequenced	2016	Male	19	Positive, on ART	New	No
1023111	TB-852643-204_S120	Final Sample dataset	2016	Male	26	Negative	New	No
1023112	NA	Culture Positive, Not Sequenced	2016	Female	30	Negative	New	No
1023113	NA	Culture Positive, Not Sequenced	2016	Male	48	Positive, on ART	New	No
1023114	NA	Culture Positive, Not Sequenced	2016	Male	47	Positive, on ART	New	No
1023117	TB_847847	Final Sample dataset	2016	Female	33	Negative	New	No
1023119	TB-852747-204_S77	Final Sample dataset	2016	Male	29	Negative	New	No
1023120	TB-848879-204_S44	Final Sample dataset	2016	Male	33	Negative	New	No
1023123	NA	Culture Positive, Not Sequenced	2016	Female	21	Negative	New	Yes
1023124	NA	Culture Positive, Not Sequenced	2016	Female	27	Negative	New	No
1023125	NA	Culture Positive, Not Sequenced	2016	Male	23	Negative	New	Missing
1023128	TB_849197	Final Sample dataset	2016	Male	28	Positive, on ART	New	No
1023130	TB_850417_S18	Final Sample dataset	2016	Female	30	Positive, on ART	New	Yes
1023131	TB_849059_S15	Final Sample dataset	2016	Male	48	Positive, on ART	New	No
1023132	NA	Culture Positive, Not Sequenced	2016	Male	34	Positive, on ART	New	No
1023133	NA	Culture Positive, Not Sequenced	2016	Male	32	Positive, on ART	New	No
1023134	NA	Culture Positive, Not Sequenced	2016	Male	35	Positive, on ART	New	No
1023136	TB-848893-204_S51	Final Sample dataset	2016	Male	39	Positive, on ART	New	No
1023137	NA	Culture Positive, Not Sequenced	2016	Male	18	Negative	New	No
1023138	TB-852599-204_S98	Final Sample dataset	2016	Male	37	Negative	New	No
1023143	NA	Culture Positive, Not Sequenced	2016	Male	42	Positive, on ART	New	No
1023144	TB_853273_S102	Culture Positive, Not Sequenced	2016	Male	36	Negative	New	No
1023146	NA	Culture Positive, Not Sequenced	2016	Male	23	Negative	New	No
1023148	NA	Culture Positive, Not Sequenced	2016	Male	21	Negative	New	No
1023149	TB_852797_S90	Culture Positive, Not Sequenced	2016	Female	12	Negative	New	No
1023150	TB_849013	Final Sample dataset	2016	Male	22	Negative	New	No
1023151	NA	Culture Positive, Not Sequenced	2016	Male	30	Negative	New	No
1023152	NA	Culture Positive, Not Sequenced	2016	Female	22	Positive, on ART	New	No
1023153	NA	Culture Positive, Not Sequenced	2016	Male	22	Negative	New	No
1023155	TB-848779-204_S162	Final Sample dataset	2016	Male	22	Negative	New	No
1023156	TB_852057	Culture Positive, Not Sequenced	2016	Male	35	Negative	New	No
1023157	TB-848865-204_S37	Final Sample dataset	2016	Male	27	Positive, on ART	New	No
1023158	TB_848903_S16	Final Sample dataset	2016	Male	35	Positive, Not on ART	New	No
1023160	NA	Culture Positive, Not Sequenced	2016	Male	32	Negative	New	No
1023161	NA	Culture Positive, Not Sequenced	2016	Female	26	Positive, on ART	New	No
1023162	TB-848759-204_S152	Culture Positive, Not Sequenced	2016	Male	35	Positive, on ART	New	No
1023165	NA	Culture Positive, Not Sequenced	2016	Male	31	Negative	New	No
1023169	TB_849061_S28	Final Sample dataset	2016	Male	39	Positive, on ART	New	No
1023170	NA	Culture Positive, Not Sequenced	2016	Female	15	Negative	New	No
1023173	NA	Culture Positive, Not Sequenced	2016	Male	19	Negative	New	Missing
1023174	NA	Culture Positive, Not Sequenced	2016	Male	26	Positive, on ART	New	No
1023177	NA	Culture Positive, Not Sequenced	2017	Male	26	Negative	New	Yes
1023178	NA	Culture Positive, Not Sequenced	2017	Male	49	Negative	New	Missing
1023179	TB_853775	Culture Positive, Not Sequenced	2017	Male	30	Positive, on ART	New	No
1023181	TB_848975	Culture Positive, Not Sequenced	2017	Female	35	Positive, on ART	New	No
1023183	TB_853475_S116	Final Sample dataset	2017	Male	25	Positive, on ART	New	No
1023184	NA	Culture Positive, Not Sequenced	2017	Male	33	Positive, on ART	New	No
1023186	TB-850027-204_S67	Final Sample dataset	2017	Female	25	Positive, on ART	New	Yes
1023187	TB-850119-204_S138	Final Sample dataset	2017	Male	25	Positive, on ART	New	Yes
1023190	TB-850111-204_S79	Final Sample dataset	2017	Male	31	Positive, on ART	New	No
1023191	TB_853537_S124	Final Sample dataset	2017	Male	32	Positive, on ART	New	Yes
1023194	NA	Culture Positive, Not Sequenced	2017	Male	29	Positive, on ART	New	No
1023196	TB_853567	Final Sample dataset	2017	Male	35	Positive, on ART	New	Yes
1023198	NA	Culture Positive, Not Sequenced	2017	Female	53	Positive, on ART	New	No
1023199	TB_851753	Final Sample dataset	2017	Male	37	Positive, on ART	New	No
1023201	TB_848925_S93	Final Sample dataset	2017	Male	28	Negative	New	No
1023203	TB_851089	Culture Positive, Not Sequenced	2017	Female	22	Negative	New	No
1023205	TB_853821	Final Sample dataset	2017	Male	29	Negative	New	No
1023206	TB_851077	Final Sample dataset	2017	Female	18	Negative	New	No
1023207	TB_850401	Culture Positive, Not Sequenced	2017	Female	24	Not Collected	New	No
1023211	NA	Culture Positive, Not Sequenced	2016	Male	57	Positive, on ART	New	Yes
1023212	TB_849179	Culture Positive, Not Sequenced	2016	Male	32	Positive, Not on ART	New	No
1023213	NA	Culture Positive, Not Sequenced	2016	Male	30	Negative	New	Yes
1023214	NA	Culture Positive, Not Sequenced	2016	Male	35	Negative	New	Yes
1023215	TB_851715	Final Sample dataset	2016	Male	45	Negative	New	No
1023216	NA	Culture Positive, Not Sequenced	2016	Male	52	Positive, on ART	New	No
1023217	NA	Culture Positive, Not Sequenced	2016	Male	46	Negative	New	Missing
1023218	NA	Culture Positive, Not Sequenced	2016	Male	43	Positive, on ART	New	No
1023219	TB_851859_S32	Final Sample dataset	2016	Female	39	Negative	New	Yes
1023222	TB_849016	Final Sample dataset	2016	Male	46	Positive, on ART	New	Yes
1023223	TB_851821_S66	Final Sample dataset	2016	Female	25	Positive, on ART	New	Yes
1023224	TB_851823_S60	Final Sample dataset	2016	Male	32	Negative	New	No
1023225	NA	Culture Positive, Not Sequenced	2016	Male	59	Positive, on ART	New	Yes
1023226	TB_848065	Final Sample dataset	2016	Male	53	Positive, on ART	New	Yes
1023228	TB_853545	Final Sample dataset	2016	Male	24	Positive, on ART	New	Yes
1023230	NA	Culture Positive, Not Sequenced	2016	Female	42	Positive, on ART	New	Missing
1023232	NA	Culture Positive, Not Sequenced	2016	Male	26	Positive, on ART	New	No
1023233	TB_847985	Final Sample dataset	2016	Male	22	Positive, on ART	New	No
1023235	NA	Culture Positive, Not Sequenced	2016	Male	30	Positive, on ART	New	Missing
1023236	TB_852063	Final Sample dataset	2016	Male	28	Negative	New	No
1023237	NA	Culture Positive, Not Sequenced	2016	Female	37	Negative	New	Missing
1023239	NA	Culture Positive, Not Sequenced	2016	Male	46	Negative	New	No
1023241	NA	Culture Positive, Not Sequenced	2016	Female	25	Positive, on ART	New	Missing
1023242	NA	Culture Positive, Not Sequenced	2016	Male	33	Negative	New	No
1023243	TB_851781	Final Sample dataset	2016	Male	60	Positive, on ART	New	No
1023245	TB-850163-204_S138	Final Sample dataset	2016	Male	22	Negative	New	Yes
1023246	TB_851655	Final Sample dataset	2016	Male	36	Positive, on ART	New	Yes
1023249	NA	Culture Positive, Not Sequenced	2016	Male	29	Negative	New	No
1023253	TB_853431	Final Sample dataset	2016	Male	67	Negative	Relapse	Yes
1023257	NA	Culture Positive, Not Sequenced	2016	Male	48	Positive, on ART	New	No
1023262	NA	Culture Positive, Not Sequenced	2016	Male	38	Positive, on ART	New	Missing
1023269	TB_853357	Final Sample dataset	2016	Male	29	Negative	New	No
1023270	NA	Culture Positive, Not Sequenced	2016	Male	46	Positive, on ART	New	Missing
1023280	NA	Culture Positive, Not Sequenced	2016	Female	27	Positive, on ART	New	No
1023284	NA	Culture Positive, Not Sequenced	2016	Male	44	Negative	New	No
1023288	TB_850379_S153	Final Sample dataset	2016	Male	18	Positive, on ART	New	No
1023290	NA	Culture Positive, Not Sequenced	2016	Male	19	Positive, on ART	New	No
1023292	TB-848799-204_S4	Final Sample dataset	2016	Male	42	Positive, on ART	New	No
1023297	NA	Culture Positive, Not Sequenced	2017	Male	63	Negative	New	Missing
1023301	NA	Culture Positive, Not Sequenced	2017	Female	33	Positive, on ART	New	Missing
1023309	NA	Culture Positive, Not Sequenced	2017	Female	42	Negative	New	Missing
1023312	NA	Culture Positive, Not Sequenced	2018	Male	34	Negative	New	Missing
1023321	NA	Culture Positive, Not Sequenced	2018	Female	25	Positive, on ART	New	Missing
1023322	NA	Culture Positive, Not Sequenced	2018	Female	49	Positive, on ART	New	Missing
1023380	NA	Culture Positive, Not Sequenced	2016	Female	47	Positive, on ART	Other	No
1023382	NA	Culture Positive, Not Sequenced	2016	Male	41	Positive, on ART	Other	No
1023383	NA	Culture Positive, Not Sequenced	2016	Male	44	Negative	New	Missing
1023387	NA	Culture Positive, Not Sequenced	2016	Male	32	Positive, on ART	New	No
1023390	NA	Culture Positive, Not Sequenced	2016	Male	33	Positive, on ART	Relapse	No
1023392	NA	Culture Positive, Not Sequenced	2016	Female	34	Positive, on ART	New	Missing
1023397	NA	Culture Positive, Not Sequenced	2016	Male	46	Positive, on ART	Other	No
1023399	NA	Culture Positive, Not Sequenced	2016	Male	29	Positive, on ART	Other	No
1023402	NA	Culture Positive, Not Sequenced	2016	Male	43	Positive, on ART	New	No
1023403	NA	Culture Positive, Not Sequenced	2016	Female	54	Negative	New	Missing
1023405	NA	Culture Positive, Not Sequenced	2016	Female	28	Positive, on ART	Relapse	No
1023406	NA	Culture Positive, Not Sequenced	2016	Male	36	Positive, on ART	New	Missing
1023408	NA	Culture Positive, Not Sequenced	2016	Male	30	Not Collected	New	Missing
1023409	NA	Culture Positive, Not Sequenced	2016	Male	38	Positive, on ART	Relapse	Missing
1023411	NA	Culture Positive, Not Sequenced	2016	Female	58	Positive, on ART	New	Missing
1023414	NA	Culture Positive, Not Sequenced	2016	Male	21	Positive, on ART	New	Missing
1023415	NA	Culture Positive, Not Sequenced	2016	Male	38	Positive, on ART	New	Missing
1023423	NA	Culture Positive, Not Sequenced	2015	Female	21	Positive, on ART	New	Missing
1023425	NA	Culture Positive, Not Sequenced	2015	Female	43	Positive, on ART	New	Missing
1023438	NA	Culture Positive, Not Sequenced	2015	Male	31	Positive, on ART	New	Missing
1023439	NA	Culture Positive, Not Sequenced	2015	Male	35	Positive, on ART	Relapse	Missing
1023444	NA	Culture Positive, Not Sequenced	2015	Male	38	Not Collected	Other	Missing
1023450	NA	Culture Positive, Not Sequenced	2015	Male	35	Positive, on ART	New	Missing
1023463	NA	Culture Positive, Not Sequenced	2016	Male	38	Positive, on ART	New	No
1023465	NA	Culture Positive, Not Sequenced	2016	Male	33	Positive, on ART	New	Missing
1023467	NA	Culture Positive, Not Sequenced	2016	Male	15	Positive, on ART	New	No
1023489	NA	Culture Positive, Not Sequenced	2016	Male	34	Negative	New	No
1023493	TB_849125	Final Sample dataset	2016	Male	31	Positive, on ART	New	No
1023495	TB_849033	Culture Positive, Not Sequenced	2016	Male	41	Positive, on ART	New	No
1023500	NA	Culture Positive, Not Sequenced	2016	Female	30	Positive, on ART	New	No
1023501	TB_850485	Final Sample dataset	2016	Female	41	Positive, on ART	New	No
1023502	NA	Culture Positive, Not Sequenced	2016	Male	28	Negative	New	No
1023504	NA	Culture Positive, Not Sequenced	2016	Female	43	Not Collected	New	No
1023518	NA	Culture Positive, Not Sequenced	2016	Male	43	Positive, on ART	Other	Missing
1023520	TB_853759	Final Sample dataset	2016	Male	26	Negative	Relapse	No
1023541	NA	Culture Positive, Not Sequenced	2016	Male	32	Positive, on ART	New	Missing
1023548	TB_851865_S47	Final Sample dataset	2017	Male	35	Negative	New	No
1023549	NA	Culture Positive, Not Sequenced	2017	Male	28	Positive, on ART	New	Missing
1023552	TB_851785	Final Sample dataset	2017	Female	28	Positive, on ART	New	No
1023554	NA	Culture Positive, Not Sequenced	2016	Male	37	Positive, on ART	New	No
1023555	TB_851065	Final Sample dataset	2017	Female	63	Negative	New	No
1023556	NA	Culture Positive, Not Sequenced	2017	Female	29	Negative	New	Missing
1023557	NA	Culture Positive, Not Sequenced	2017	Female	26	Negative	New	Missing
1023560	TB-850131-204_S30	Final Sample dataset	2016	Male	21	Negative	New	No
1023563	TB_853839	Final Sample dataset	2017	Female	31	Positive, on ART	New	Yes
1023564	NA	Culture Positive, Not Sequenced	2017	Male	35	Positive, on ART	New	Missing
1023565	TB_850807_S44	Final Sample dataset	2017	Male	56	Negative	New	No
1023570	NA	Culture Positive, Not Sequenced	2017	Male	28	Positive, on ART	New	No
1023571	NA	Culture Positive, Not Sequenced	2016	Male	32	Positive, on ART	New	Missing
1023574	TB_853853	Final Sample dataset	2017	Male	47	Positive, on ART	New	No
1023576	TB_851009	Final Sample dataset	2017	Male	44	Negative	New	Yes
1023580	TB_851081	Culture Positive, Not Sequenced	2017	Male	26	Negative	New	No
1023632	NA	Culture Positive, Not Sequenced	2016	Male	29	Positive, on ART	New	Missing
1023636	TB_849095	Final Sample dataset	2016	Male	85	Positive, on ART	New	No
1023642	TB-850041-204_S153	Final Sample dataset	2016	Female	22	Positive, on ART	New	No
1023644	NA	Culture Positive, Not Sequenced	2017	Female	42	Positive, on ART	New	No
1023645	NA	Culture Positive, Not Sequenced	2016	Male	25	Positive, on ART	New	Missing
1023649	NA	Culture Positive, Not Sequenced	2017	Male	34	Negative	New	No
1023651	NA	Culture Positive, Not Sequenced	2017	Male	36	Positive, on ART	New	No
1023653	NA	Culture Positive, Not Sequenced	2017	Female	27	Negative	New	No
1023661	TB_849079	Final Sample dataset	2017	Female	10	Positive, on ART	New	No
1023667	NA	Culture Positive, Not Sequenced	2018	Male	28	Negative	Relapse	No
1023668	NA	Culture Positive, Not Sequenced	2015	Male	52	Positive, on ART	Relapse	Missing
1023699	NA	Culture Positive, Not Sequenced	2017	Female	25	Negative	New	No
1023711	NA	Culture Positive, Not Sequenced	2017	Male	33	Negative	New	No
1023717	TB_850479	Final Sample dataset	2016	Male	28	Positive, on ART	Other	No
1023723	TB_851853_S106	Final Sample dataset	2016	Female	36	Positive, on ART	New	No
1023726	TB_850471_S88	Final Sample dataset	2016	Male	19	Positive, on ART	New	No
1023727	NA	Culture Positive, Not Sequenced	2016	Female	38	Positive, on ART	New	Missing
1023728	NA	Culture Positive, Not Sequenced	2016	Male	33	Positive, on ART	New	No
1023729	NA	Culture Positive, Not Sequenced	2016	Male	29	Negative	New	Missing
1023730	NA	Culture Positive, Not Sequenced	2016	Female	24	Negative	New	Missing
1023731	NA	Culture Positive, Not Sequenced	2016	Male	45	Positive, on ART	New	Missing
1023732	NA	Culture Positive, Not Sequenced	2016	Female	33	Positive, on ART	New	Missing
1023735	TB_848105	Final Sample dataset	2016	Male	27	Positive, Not on ART	New	No
1023736	NA	Culture Positive, Not Sequenced	2016	Male	39	Negative	Relapse	No
1023742	TB-848875-204_S42	Final Sample dataset	2016	Male	28	Positive, on ART	New	No
1023750	NA	Culture Positive, Not Sequenced	2016	Female	16	Positive, on ART	Relapse	No
1023751	NA	Culture Positive, Not Sequenced	2016	Female	28	Positive, on ART	Other	No
1023752	TB-852699-204_S52	Final Sample dataset	2016	Male	69	Positive, on ART	New	No
1023756	NA	Culture Positive, Not Sequenced	2016	Male	37	Positive, on ART	Relapse	Missing
1023767	NA	Culture Positive, Not Sequenced	2018	Female	43	Positive, on ART	New	Missing
1023805	TB-852859-204_S133	Final Sample dataset	2016	Male	31	Positive, on ART	New	No
1023821	NA	Culture Positive, Not Sequenced	2016	Male	24	Positive, on ART	New	No
1023825	TB_847947	Final Sample dataset	2016	Male	24	Negative	New	No
1023828	NA	Culture Positive, Not Sequenced	2016	Male	19	Negative	Relapse	Yes
1023842	NA	Culture Positive, Not Sequenced	2016	Female	38	Positive, on ART	New	Missing
1023849	NA	Culture Positive, Not Sequenced	2016	Male	28	Positive, on ART	New	No
1023854	NA	Culture Positive, Not Sequenced	2016	Female	48	Positive, on ART	New	No
1023857	NA	Culture Positive, Not Sequenced	2016	Male	29	Negative	New	No
1023858	TB-850149-204_S137	Final Sample dataset	2016	Male	45	Not Collected	New	No
1023859	NA	Culture Positive, Not Sequenced	2016	Female	33	Positive, on ART	Relapse	No
1023866	NA	Culture Positive, Not Sequenced	2016	Female	38	Negative	New	Missing
1023868	NA	Culture Positive, Not Sequenced	2016	Female	33	Positive, on ART	Relapse	No
1023874	NA	Culture Positive, Not Sequenced	2016	Male	33	Negative	New	Missing
1023879	TB_851783	Final Sample dataset	2016	Female	28	Negative	New	No
1023887	TB_853371_S107	Final Sample dataset	2016	Male	47	Positive, on ART	Relapse	No
1023894	NA	Culture Positive, Not Sequenced	2016	Male	36	Positive, on ART	New	No
1023898	NA	Culture Positive, Not Sequenced	2016	Female	28	Positive, on ART	New	Missing
1023902	TB-850181-204_S51	Final Sample dataset	2016	Female	28	Positive, Not on ART	New	No
1023914	NA	Culture Positive, Not Sequenced	2016	Female	22	Positive, on ART	New	No
1023923	TB_848971	Culture Positive, Not Sequenced	2016	Male	36	Positive, on ART	New	No
1023927	NA	Culture Positive, Not Sequenced	2016	Male	26	Not Collected	Other	Missing
1023932	TB-850171-204_S26	Final Sample dataset	2016	Male	22	Positive, on ART	New	No
1023949	TB-852839-204_S123	Final Sample dataset	2016	Female	23	Positive, on ART	New	No
1023953	TB-850183-204_S109	Final Sample dataset	2016	Male	37	Positive, on ART	New	No
1023956	NA	Culture Positive, Not Sequenced	2016	Female	37	Positive, on ART	New	No
1023957	NA	Culture Positive, Not Sequenced	2016	Female	37	Positive, Not on ART	New	Missing
1023959	NA	Culture Positive, Not Sequenced	2016	Male	21	Positive, on ART	New	Missing
1023963	NA	Culture Positive, Not Sequenced	2016	Female	25	Negative	New	Missing
1023966	TB_853741	Culture Positive, Not Sequenced	2016	Male	60	Positive, on ART	Relapse	No
1023971	NA	Culture Positive, Not Sequenced	2016	Male	42	Positive, on ART	Relapse	No
1023985	NA	Culture Positive, Not Sequenced	2016	Female	36	Positive, on ART	New	Missing
1024006	TB-850031-204_S148	Final Sample dataset	2016	Male	40	Positive, on ART	New	No
1024011	TB-850107-204_S146	Final Sample dataset	2016	Male	39	Negative	New	No
1024013	TB-850115-204_S7	Culture Positive, Not Sequenced	2017	Male	36	Negative	New	No
1024014	TB_852075	Final Sample dataset	2017	Male	20	Negative	New	No
1024016	TB_849053_S27	Final Sample dataset	2017	Female	25	Positive, on ART	New	No
1024017	TB-848871-204_S40	Final Sample dataset	2017	Male	16	Negative	New	No
1024018	TB-848873-204_S41	Culture Positive, Not Sequenced	2017	Male	25	Negative	New	No
1024020	NA	Culture Positive, Not Sequenced	2017	Male	36	Positive, on ART	New	No
1024024	TB_849091	Final Sample dataset	2017	Male	34	Positive, on ART	New	Yes
1024025	NA	Culture Positive, Not Sequenced	2017	Female	40	Positive, on ART	New	No
1024026	NA	Culture Positive, Not Sequenced	2017	Male	32	Positive, on ART	New	Yes
1024027	TB_852707_S55	Final Sample dataset	2017	Male	32	Negative	New	No
1024028	TB-852749-204_S78	Final Sample dataset	2017	Male	53	Negative	New	No
1024030	NA	Culture Positive, Not Sequenced	2017	Male	37	Positive, on ART	New	No
1024036	TB-850765-204_S12	Final Sample dataset	2016	Male	40	Negative	New	No
1024037	NA	Culture Positive, Not Sequenced	2017	Male	29	Negative	New	No
1024039	TB-852705-204_S55	Final Sample dataset	2016	Male	39	Positive, on ART	New	No
1024042	TB-848843-204_S26	Final Sample dataset	2017	Male	67	Negative	New	No
1024043	NA	Culture Positive, Not Sequenced	2017	Male	37	Positive, on ART	New	No
1024052	TB-852751-204_S79	Final Sample dataset	2016	Female	33	Positive, on ART	New	No
1024064	TB_853405	Final Sample dataset	2016	Female	38	Positive, on ART	New	No
1024065	NA	Culture Positive, Not Sequenced	2016	Female	30	Positive, on ART	Relapse	Missing
1024066	NA	Culture Positive, Not Sequenced	2016	Female	76	Negative	New	No
1024079	TB-850699-204_S75	Final Sample dataset	2016	Female	37	Positive, on ART	New	No
1024093	NA	Culture Positive, Not Sequenced	2017	Female	36	Positive, on ART	New	Missing
1024094	NA	Culture Positive, Not Sequenced	2017	Female	35	Negative	New	Missing
1024098	TB_853823	Final Sample dataset	2017	Male	17	Positive, on ART	New	No
1024099	NA	Culture Positive, Not Sequenced	2017	Male	35	Negative	New	Missing
[truncated: 1,866 more rows]
