# Supplementary material for: Distribution and transmission of M. tuberculosis in a high-HIV prevalence city in Malawi: A genomic and spatial analysis
Source: PLOS Glob Public Health. 2025 Apr 2;5(4):e0004040. doi: 10.1371/journal.pgph.0004040 (PMC11964229; doi:10.1371/journal.pgph.0004040)
Supplement: S1 Code — (XML) [file pgph.0004040.s013.xml]

<?xml version="1.0" encoding="UTF-8" standalone="no"?><beast beautitemplate='Standard' beautistatus='' namespace="beast.core:beast.evolution.alignment:beast.evolution.tree.coalescent:beast.core.util:beast.evolution.nuc:beast.evolution.operators:beast.evolution.sitemodel:beast.evolution.substitutionmodel:beast.base.evolution.alignment:beast.pkgmgmt:beast.base.core:beast.base.inference:beast.base.evolution.tree.coalescent:beast.pkgmgmt:beast.base.core:beast.base.inference.util:beast.evolution.nuc:beast.base.evolution.operator:beast.base.inference.operator:beast.base.evolution.sitemodel:beast.base.evolution.substitutionmodel:beast.base.evolution.likelihood" required="BEAST.base v2.7.4:SSM v1.2.0" version="2.7">

    <data
id="cluster_27original"
spec="Alignment"
name="alignment">
        <sequence id="seq_TB-850727-204_S89" spec="Sequence" taxon="TB-850727-204_S89" totalcount="4" value="NNCRTTCGTCGAATTATCCCGTNNCAACAGCGNNNNNCTGATCCAWSSRACRYRYKRGTAGKKKKGGCGTCGNGGAGCTCNNGCTCCGGCCCGCGGGATNNTGGGCGATGCAGCCTCGNAGCACTGCGTTTNNNNAGGTCCCGCCAAGTCTCACANNNNCCTGNNNNTGCCNCCCGTCTCTCCACAAAGGAAGANCNNNNNTTCGCTCCNNACCRRGGGNGGGGNNACTCCGCACCCGCGGCCGGTCGCGAATKCATNCGGGNGCGWWATCGGCGTATGNNNNNNNNNNTAGGGAGATGANNGTACGCCANGCACAGNNNNNGGGGCGTCGCCGTCCGGCCTGACGGSCAGAAACGNGAAKNNNNNNGGACTCNNNNNRNNNCGCACRGACGCNNNNNCGGCGCNGCCGAGGGGGGAGANNNNNNNNNNNNTCGCGGCNNNNGACACGGTNNNNNNGCATGCACTCTGTGACCCAGGGGTCANGGAGCCTTGTTCTTTGACAGCGGCNTGNNNNNNNNGGTGCGNNNCGCAGTATNNNNCGAGGACGGTGGGGCCCCTCGANCTGTGNNNAGAGTGGNNNNNNNCNNNNNNNNNNNNNNNNNNNCCGCGGTGCGGGCGGCGTGGGACAAGNNNNNCTCGGCTGCRGNGCGNNNTMNAGTAGCGGCTRMKACTGTCGNCGGAATGNNNNNNNNNNNNNNNNGGCGCCNCCCATAAGTGGTCTGGGNATCTAGAAGGGTGACCCGGGGTGGATGC"/>
        <sequence id="seq_TB_847891" spec="Sequence" taxon="TB_847891" totalcount="4" value="GGCGTTCGTCGAATTATCCCGTGGCAACAGCGGTGCGCKSRYYYRWSSRRYRYRYKRRKRKKKKKGGCNTCGTGGAGCTCAAGCCCNNNNNCGCAGCATCACGGGCGATGCAGCCTCGTCGCACTGCGTTNNNNCAGNNNNNNNNAAGTCCCACAGGAGCCTGCCATTGCCCCCCCTCTCCCCACAAAGNNAGGTCGACCTTTCGCNCCCCACCRRGGNNNNNGGCACTCCGCACNNNSKRYSKSYYRYSMATKCACGCGAGCCCATAATCGGCGTATGNNNNNNNNNNTAGGGAGATGACCGTACACCCCGCACAGAGGAAGGCTGGTCGCCGYYYKSYSYGANNNSCANNNNCGNGNAKSYRRRYGGACTCCCACCRNNACGCACRGACGCGCTCTCGATGCAGCCGAGSRRSSAGASNNNNNNNNNNNTCGCGGCACACGACACGGYCCAAAGGCATNNNNNNNGTGGSMMRRGGGTCAGGGGGCCTTGTTCTTTGACNNNGTCCTGTTTCCGTGTGTGCGNNNNNCAGTATGCAGCGAGGACGGTGGCACCCYYCGGGCTGTGCCCGGAGTGGNNNNNNNNNNNNNNNNNNNNNNNNNNNNNNCGATGCGGGCNNCGCGGGACAAGCCGGCCTCGGCTGCGGGGAGGCGNACAGTAGCGGCTRMKRSKAGAGCCGGGNNNNNNNNNNNNNNNNNNNGGCGAGGCCCATAAGCGGGCTGGGGATCTAGAAGNNNNNNNCGGGGTGGATGC"/>
        <sequence id="seq_TB_848059" spec="Sequence" taxon="TB_848059" totalcount="4" value="GGCGTTCGTCGAATTATCCCGTGGCAACAGCGGTGCGCTSRYYYRWSSRRYRYRYKRRKRKTTGTGGCGTCGTGGAGCTCAAGCCCCGGNCCGCAGCATCACGGGCGATGCAGCCTCGTCGCACTGCGTTNNNNCAGGTNNNNNNAAGTCCCACAGGAGCCTGCCATTGCCCCCCCTCTCCCCACAAAGNNAGGTCGACCTTTCGCTNCCCACCRRGGNNNNGGGCACTCCGCACCCNSKRYSKSYYRYSMRTKCACGCGAGCCCATAATCGGCGTATGNNNNNNNNNNTAGGGAGATGACCGTACACCCCGCACAGAGGAAGGCTGGTCGCCGYYYGGCCTGANNNSCANNNNCGNGNAKCCAGACGGACTCCCACCRGGACGCACRGACGCGCTCTCGATGCAGCCGAGSRRSSAGANNNNNNNNNNNNTCGCGGCACACGANNCGGTCCAAAGGCATNNNNNNNGTGGSMMRRGGGTCAGGGGGCCTTGTTCTTTGACAGNGTCCTGTTTCCGTGTGTGCGNNNCGCAGTATGCAGCGAGGACGGTGGCACCYYYCGGGCTGTGNCCGGAGTGGNNNNNNNNNNNNNNNNNNNNNNNNNNNNNGCGATGCGGGCNNCGCGGGACAAGCCGGCCTCGGCTGCGGGGAGGCGTACAGTAGCGGCTRMKRSKAGAGCCGGGNNNNNNNNNNNNNNNNNNNGGCGAGGCCCATAAGCGGGCTGGGGATCTAGAAGNNTNNNNCGGGGTGGATGC"/>
        <sequence id="seq_TB_848969" spec="Sequence" taxon="TB_848969" totalcount="4" value="GNCGTTCGKCGNNNNNNNCCSKSGCACTARCGGTGCGCKSRYYYRWSSRRYRYRYKRGTAGKKKKGGYGTCGNGGAGCTCAAGCTCCGGCCCGCGGGATCATGGGCGATGCAGCCTCGTAGCACTGCGTTTCTANAGGTCCCGCCAAGTCTCACAGGAGCCTGCCATTGCCNCCCGTCTCTCNNCAAAGGAAGATCGACCTTTCGCTCCCCACCRRGGGCGGGGGNACNCCGCACCCGCGGCCGGTCGCGAATKCACGCGGGCGCGWWATCGGCGTATGNCCTSACTCCTGGGGAGATGANNGTACGCCACGCACAGAGGAAGGGGCGYCGCCGTCCGGCCTGACGGSNNGAAACGAGACGCCAGACGGACTCCCACCGNNACGCACRGACGCGCTCTCGGTGCNGCCGAGGGGGGWKRNNCTCCGYTANNTCGCGGCACACGRYRCGGTCCAAAGGCATGCACTCTGTGGCCCAGTGGTCAGGGAGYCTTGTTCTTTGACAGCGGYCTGTTTCCGTGTGTGCNNAGCGCAGTATGCAGCGANNACGGTGGGGCCCCTCGAGCTGTGNCCAGAGTGGNNGCCCACGCCCGCNNNAGCCGAGAGACCGCGGTGCGGGCGGCGTGGGACANNNNGGCNYCGGCTGCGGGGCGGNNTMCNGNAGCGGCTGAGACTRKMGCCGGANNGCCTTGCCGTTNNCNNNTGCRCGGCCCATAAGTKGTCTGGGGATCTAGAAGGGTGACCCGRGGTGGATGC"/>
        <sequence id="seq_TB_849089" spec="Sequence" taxon="TB_849089" totalcount="4" value="GGCGTTCGTCGAATTATCCCGTGGCAACAGCGGTGCGCKSRYYYRWSSRRYRYRYKRGTAGKKKKGGCGTCGTGGAGCTCAAGCTCCGGNCCGCGGGATCATGGGCGATGCAGCCTCGTAGCACTGCGTTNNNNNAGGTCCNNNNAAGTCTYACGGGAGCCTGCCATTGCCCCCCGTCTCTCCACAAAGNNAGATCGACCTTTTGCNNCCCACCRRGGNNNNNGGCACTCCGCACCCNSKRYSKSYYRCGAATKCACGCGGGCGCGTAATCGGCGTATGNNNNNNNNNNTAGGGAGATGACCGTACGCCACACACGGAGGAAGGGGCGTCGCCGYYCGGCCTGNNNNSCANNNNNGNNNAKSYRRRYRGACTCCCACCRGGACGCATRGACGCGCTCTCGGTGCAGCCGAGGGGSSAGANNNNNNNNNNNNTCGCGGCACACGANNCGGTCCAAAGGCATNNNNNCTGTGGSMMRRGGGTCAGGGAGCCTTGTTCTTTGACAGNGGCCTGTTTCCGTGTGTGCGNNNNNCANNATGCAGCGAGGACGGTGGGGCCCCTCGGGCTGTGNCCGGAGTGGNNNNNNNNNNNNNNNNNNNNNNNNNNNNNGCGGTGCGGGCGNCGTGGGACAAGCCGGCCTCGGCTGCGGGGCGGCGTACAGTAGNNGCTRMKRSTAGAGCCGGANNNNNNNNNNNNNNNNNNNGGCGCGGCCCATAAGTGGTCTGGGGATCTAGAAGNNTNNNNCGGGGTGGATGC"/>
        <sequence id="seq_TB_849105" spec="Sequence" taxon="TB_849105" totalcount="4" value="GGCGTTCGTCTAATTATCCTGTGGCAACAGCGGTGCGCTGRYYYRWSSRRYRYRYKRGTAGKKKKGGCNTCGTGGAGCTCAAGCCCNNNNNCGCAGCATCACGGGCGATGCAGCCTCGTCGCACTGCGTTNNNNCANNNNNNNNNNNGTCTCGCAGGAGCCTGCCATTGCCCCCCGTCTCCCCACANNNNNAGGTCGACCTTTCGCNNNCCACCRRNNNNNNNGGCACTCCGCNNNNNSKRYSKSYYRYSMATTCACGCGGGCCCATAATCGGCGTATGNNNNNNNNNNTAGGGAGATGACCGTCCACCCCGCACAGAGGAAGGCGCGTCGCCGYYYKSYSYGNNNNSCANNNNCNNNNAKSYRRRYRGACTCCCACCRNNACGNACRGACGCGCTCTCGATGCAGCCGAGSRRSSAGANNNNNNNNNNNNTCGCGGCACACGNNNCGGTCCAAAGGCNNNNNNNNNNNGGSMMRRGGGTCAGGGGGCCTTGTTCTTTGACNNNNTCCTGTTTCCGTGTGTGCGNNNNNNNNNATGCAGNGAGGACGGTGGCGCCYYYYGGGCTGTGCCCGGAGTGGNNNNNNNNNNNNNNNNNNNNNNNNNNNNNNNNGTGTGNNNNNNNCGGGACAAGCCGGCCTCGGCTGCGGGGAGGCGNACAGTAGNNGCTRMKRSTAGAGCCGGGNNGNNNNNNNNNNNNNNNNGGCGAGGNCCATAAGCGGGCTGGGGATCTAGAANNNNNNNNNNGGGTGTATGC"/>
        <sequence id="seq_TB_850391" spec="Sequence" taxon="TB_850391" totalcount="4" value="GNCGTTCNTCGAATTATCCCGTGGCAACAGCKGTGCGCTGATCYRWSSRRYRYRYKRRKRKKKKKAACGTCGTGGAGCTCAAGCTCCGGCCCGTGCGATCATAGATGATGCAGCCTTGTAGCACTGCGTTTCTAMAGGTCCCGCCAAATCTCACAGGAGNCTGNNNNTACCNCNCGTCTCTCCAYAAAGGAAGATCGACCTTTTGCTCCNNACCGGGGGCGGGGGCATTTTGCACCCGCGGCCGGTCGCGAATKCACGCGGGCGCGTAATCGGCGTATACCCTGACTCCTAGGGAGNTGACCATACGCCACACACAAANGANAGGGCATCGCCGTCCGGCCTGACGGSCAGAAACGAGAAGCCAGACGGACTCCCACCGNNATGCATGGACNNNCTCTCGGTGCNGTCGAGGGGGGAGANNCTCCGCTANNTTATAGCACACGACACGGTCCAAAGGTATGCACTCTGTGGCCCAGGGGTCAGGGAGCCTTGTTCTTTGACAGCGGYCTGTTTCCGTGTGNACGNNGCGCAGTATNNNNCGAGGACGATAGGGCCCCTCGGGCTGTGNCCGGAGTGGGANNNNNNNNNNNNNNNNNNNNNNNNNCCGCGGTACGGGCGGCGTGGGANNNNNNNNNCTYGGCTRCGGGGCRNNNTACAGTGACGACTGAKACTGTCGCTGGANNGCCTTGNNNNNNNNNNGGGCGCGRCCNNNNNGTGGTCTAGGNATCTAGAAGGGTGACCCGGGGTGGATGC"/>
        <sequence id="seq_TB_850477" spec="Sequence" taxon="TB_850477" totalcount="4" value="GGCGTTCGTCGAATTATCCCGTSGCAACGGCGGTNCGCTGATCYRWSSRRYRYRYKRRKRKKKKKGGCGTCGTGGAGCTCAAGCTCCGGCCCGCGGGATCATGGGCGATGCAGCCTCGTAGCACTGCGTTTCTANAGGTCCCGCCAAGTCTCACAGGAGCCTGCCATTGCCCCCCGTCTCTCCACAAAGGAAGATCGACNNTTTGNTCCCCACCGRGGGCGGGGGCACWCCGCACCCGCGGCCGGTCGCGAATKCACGCGGGNGCGWWATCGGCGTAGGCCCTGACTCCTAGGGAGATGACCGTACGCCANACACGGAGGAAGGGGCGTCGCCGTCCGGCCTGACGGSCAGAAACGAGAAKCCAGACGGACTCNNNNNRNNACGCATRGACGCGCTCTCGGTGCNGCCGAGGGGGGAGANNCTCCGCTAGNTCGCGGCNNACGAYRCGGTCCAAAGGCATGCACTCTGTGGCCCAGGGNNNAGGGAGCCTTGTTCTTTGACAGCGGYCTGTTTCCGTGTGTGCGNNGCGCAGTATNNNNCGNNNACGGTGGGGCCCCTCGGGCTGTGCCCGGAGTGGGAGCCCACGCCCGCAACAGCCGAGAGACCGCGGTGCGGGCGGCGTGGGACAAGCCGGCCTCNNNTGTGGGGCGGNNTACAGTAGCGGCTGAKACTNNNNCCGGANNGNCTKNCCNNNCNNGGGGGCGMGGCCCATAARTGGTCTGGGGATTTAGAAGGGTGACCCGGGGTGGATGC"/>
        <sequence id="seq_TB_851929_S25" spec="Sequence" taxon="TB_851929_S25" totalcount="4" value="GGNGTTCNTCGAATTATNNCGTSNNAACAGCGNNNCGCTGATCYRWSSRRYRYRYKRRKRKKKKKGGCNTCGNGGANNNNWAGCTTCGGCCCGCGGGATCATGNGCAATGCNNNCNCGTAGCACTGCGTTNNNNNAGGTCCCGCCAAGTCTCACAGGNGCCTGCCATTGCCNCNCGTCTCTCCACAAAGGAAGATNNNCCTTTCGCTCCNNACCRRGGGCGGGGGCACTCCGCACCCGCGGCCGGTCGCGAATKCATGCGGGNGCGWWATCGGCGTATGNNNNNNNNNNTAGGGAGATGACCGTACGCCACGCAAAGAGGAAGGGGCGTCGCCGYYYKSYSYGACGGCCAGAAACGNGNAKNCAGACGGACTCCCACCRGGACGCACRGACGCGCTNNCGGCGCAGCCGAGGGGGGAGAGNNNNNNNNNNNTCGCGGCNNNCNACACNNTNNAAAGGCATGCACTCTGTGGSMMRGGNNNCAGGNAGCCTTGTTCTTTGACAGCGGCCTGTTTCCGTGGNNGNNNNNCGNAGTATGCAGCGAGNNNNGTGGGGCCCCTCGAGCTGTGNNCAGAGTGGNNNNNNNNNNNNNNNNNNNNNNNNNNNCCGCGGTGCGGGCGGCGTGGGACAAGCCGGCCTCNNNTGCGNGGCGNNNTNCAGTAGCGGCTRMKRCTRKMGNCGGANNGNNNNNNNNNNNNNNNNGGNGCCNCCCATAAGTGGTCTGGGNATCTAGAAGGGTGACCCGGGGTGGATNC"/>
        <sequence id="seq_TB_852789_S88" spec="Sequence" taxon="TB_852789_S88" totalcount="4" value="GGCGTGCNTNGAAWTAWCCCGTGGCAACAGCGGTGCGTTGATCCAACCAACACGTTAGTAGTTGTGGCGTCGTGGAGCTCAASYCCCGGCCCGCAGCATCACGGGCGWTGSAGCCTCATCGCNSYRSGWWNNNNNGGGTCCCGCCAAGTCTCATAGGAGCCTGYSRTTGCNCCCCGTCTCCCSACAAAGGAASATCGASYYNNCGNTCCYCANGRRGGGCGGGKGCACTCCGCACCCGCGGCCGGTCGCGAATKYRCGCGGGCCTAWWATCGGCGTATGNNNNNNNNNNTAGGGAGANGASSGTACACCCCGTACAGAGGAAGGCGCGTCGGTGYYYKSYSYGACGGSNNGAAACGNNNAKSYRRRYRRRYYYSYRSYRNNACGCNCRGACGCGCTCTCGGTGCWGCYKMGGGGGGAGANNNNNNNNNNNNCCGCGGCWCACGACACGGTCCAAMNGCATGCACTCTGTSGSMMRRGGGTCAGGGGGCCTTGTTCTTTGACAGCGGCCTGYWYSSRWRTGTGCGNNNNNCAGTATGCAGCGAGGACGGTGGGGACCCTCGGGCTGTANCCGSWSTGGNNNNNNNNNNNNNNNNNNNNNNNNNNNCCGCGGTGCGGGCGGCGCSGGACAAGCCGGCCTCGGSTGCGGGAAGGCGTACWGTAGCGGCYRMKRSKRKMGCCGSGNNNNNNNNNNGCTNNNNNNGGSGAGNCCCATWWGTGGGCTGGGGATCTWKMWGGGTGACCCGGGGWAGATGC"/>
        <sequence id="seq_TB_852871_S27" spec="Sequence" taxon="TB_852871_S27" totalcount="4" value="GNNGTTCGTCGANNNNNNCCGTNNNAACAGCGGKNCGCTGATCCAWSSRRYRYRYKRRKRKKKKKGGCNTCGNGGNNNNNWAGCTCCNNNCCGCGGGATCATGNGCGATNCNNNCTCGTANCACTGCGTTTCTANAGGTCCCGCCAAGTCTCACAGGRGNNTGCCATTGNCCCCCGNNNNTCCACAAAGGAAGATCGACCTTTCGCTCCNCACCRRGGGCGGGGGNACTCCGCACCCGCGGCCGGTCGCGAATKCATGCGGGNGCGWWNNNNNNNNNTGNNNNNNNNNNTAGGNAGATNNNNGTASGCCACGCACAGANNNAGGGGCGTCGCCGYYYKSYSYGACGGSCAGAAACGNGNAGSYRRRYRGACTCCCACCRNNACNCACRGACGNNNTCTNNGCGCNGCCGAGGGGGGAGANNNNNNNNNNNNTCGCGGCACACNAYACGNTCCAAANGCATGCANTCTGTGACCCAGGNNNNNGGGAGCCTTGTTCTTTGACAGCGGCCTGTTTCCGTGGGNGNGNNGCGCANNATGCAGCGAGNNCGGNGGGGCCCCTCGAGCTGTGCNNAGAGNNNNNNNNNNNNNNNNNNNNNNNNNNNNNNCCGCGGTGCGGGCGGCGTGNNNNNNNNNNNCCTCNNNTGCGNGGCGNNNTNCANNAGCGGCYGAGACTNNNNNCNGANNGNNNNNNNNNNNNNNNNGGCGCCGCCCATAAGTGNTCTGGGGNTCTAGAAGNGTGACCCGGGGTGGATGC"/>
        <sequence id="seq_TB_853439" spec="Sequence" taxon="TB_853439" totalcount="4" value="GGCGTTCGTCGAATTATCCCGTGNCAACAGCGGTGCGCTGRYYYRWSSRRYRYRYKRRKRKKKKKGGCGYCKNCGAGCTNAAGCCCCGGCCCGCAGCACCACGGGCGAYGCAGCCTCGTCGCACTGCGNNWSKRNAGGTCCCGCCAAGYYTCACAGGAGCNNNCCATTGCCNNCCGTCTCCCCACWAAGGAAGATCGACCTTTCRCTCCNNACCRRGGGCGGGGGCACTCCACACCCGCGGCCGGTCGCGAATKCACGCGGACCCAWWATCGGCGTATGNCCTGACTCCTAAAGRGATGACCGCACACTCNGCACAGAGGAAGACGCGTCGCCGTCCGGCCTRACGGSNNGAAACGNGAAGCCAGACGGACTCCCACCRGGACGCACGSANNNNCTCTCGGTACNGCCGASGGGGGAGANNCTCCGCTAGNTCGCGAYACACGRCRYGGTCCAAAGACATGCACTCTGTGGCCCAGGGGTCNGNNGGCAGCCCCGGCCTCTAGCGGCCTGTTTCCGTGTGNGCGNAGCGCAGTATSSRSCNAGGACGGTGGGGCCCCTCGGGGTGTGCNNGGAGTGGGAGNNCACGCCCGCAACAGCCGAGAGACCGCGGTGCCGGCGGCGCGNNNNNNNNNNNNNTCGGCNGCGGGGAGGNNTACAGTAGCGGCTRMKACTRKMGCCGNGNNGCCTTGCCNNNCNCNGGGGCGAGGCMCATAARTGGGYTGGGGAKCYAGAAGGGTGACCCGGGGTGGRCGC"/>
        <sequence id="seq_TB_853469" spec="Sequence" taxon="TB_853469" totalcount="4" value="GGCGTTNGTCGAATTATCCCGTGGNAACAGCGGTNCGCTGATYYRWSSRRYRYRYKRGTAGKKKKGGCGTTGTGGAGCTCAAGCTCCGGCCTGCGGGATCATGGGCGATGCANNNNCGTAGTACTGCATTNNNNNAGGTCCCGCCAAGTCTCACAGGAGNNTGNNNNTGCCCCCGGTCTCTGCACAAAGGAAGATCGACCTTTCGCTCCNNACCRRGGGCGGGGGNACNCCGCACCCGCGGCCGGTCGCGAATKCACGCGGGNGCGTAATCGGCGTATGNNNNNACTNCTAGGGAGATGACNGTACGCCACGCCCAGAGGAAGGGGCGTCGCCGTCCGGCCTGACGGSCAGAAACGAGAAGCCAGACGGACTCCCACCGNNACGCACRGACGCGCTCTCGGTGCAGCCGAGGGGGGAGANNNNCNNCTAGNTCGCGGCACACGACACGGTCCAAAGGCATGCACTCTGTGGCCCAGGNNNCAGGGAGCCTTGTTCTTTGACAGCGGCCTGTTTCCGTGTGTGCGANGCGCAGTNNNNNNCGAGGACGGTGGGGCTCCTCGAGCTGTGCCCAGAGTGGGAGCNNNNNNNNNNNNNAGCCGAGAGACCGCGGNGCGGGCGGCGTGGGACAAGCCGGCCTCNNNTGCGGGGCGGCGTACAGTAGCGGTTRMKRSKGTCGCCGGANNGCNNNNNNNNTCCCNNNGGNGCGGCCCATAAGTGGTCTGGGGATCTAGAAGGGTGACCCGGGGTGGATGC"/>
        <sequence id="seq_TB_853487" spec="Sequence" taxon="TB_853487" totalcount="4" value="GGCGTTCNTCGAATTATCCCSKNNCAACAGCGGTGCGCTGRYYYRWSSRRYRYRYKRRKRKKKKKGGCGTCGNGGAGCTCAAGCTCCGGCCCGCGGGATCATGGGCGATGCANNCNCGTAGCACTGCGTTTCTANAGGTCCCGCCAAGTCTCACAGGAGCCTGNNNNTGCCCCCCGTCTCTCCACAAAGGAAGATCGACCTTTCGCTCCCCACCRRGGGCGGGGGCACTCCGCACCCGCGGCCGGTCGCGAATKCATGCGGGCGCGWWATCGGCGTATGNNNTNNCTCCTAGGGAGATGACNGTACGCCACGCACAGAGGAAGGGGCGTCGCCGTCCGGCCTGACGGSCAGAAACGAGAAKCCAGACGGACTCCCACCGGGACGCACRGNNNNNCTCTCGGCGCNGCCGAGGGGGGAGANNNNNNNCTAGNTCGCGGCACACGRYACGGTCCAAAGGCATGCACTCTGTGACCCARGGGTCAGGGAGCCTTGTTCTTTGACAGCGGCCTGTTTCCGTGGGTGCGNNGCGCAGTATGCAGCGNNGACGGTGGGGCCCCTCGAGCTGTGNCCAGAGTGGNNNNNNNCGNNNNNNNNNNNNNNNNNNCCGCGGTGCGGGCGGCGTGGGACAAGCCGGCCTCGGCTGCGGGGCGGCGTMCAGTAGCGGCTRMKRSKRKMNCCGGANNGNNTTNCCGTTNCNGGGGGCGCCGCCCATAAGTGGTCNGGGGATCTAGAAGGGTGACCCGGGGTGGATGC"/>
        <sequence id="seq_TB_853601" spec="Sequence" taxon="TB_853601" totalcount="4" value="GNCGCTCGTCGAATTATCCCGTGNCGACAGGGNNNCGCTGATCCAWSSRRYRYRYKRRKRKKKKKGGCGTCGNGAAGCTCNAGCCCCGGCCCACAGCCTCACGNGCGATGCANNCNCGTCGCACTGCGNNTNNNNAGGTCCCGCCAAGTCTCACAGGAGCCTGNNNTCGCCCCCCGTCTCCCCACAAAGGAGGATCGACCTTTCGCTCCCCACCRRGGGCGGGGNNGCNCCGTACCCGCGGCCGGTCGCGAATKCACGTAGGCCCAWWATCGGCGTATGNNCTGACTCNTAGGGAAATGACNGTACATCACGCACAGAGGAAGGCGCGTTACCGTCCGGCCTGACGGSCAGAAACGAGAAGCCAGACGGACTCCCACCGNNACGCACRGACGCGCTCTCGGTGGNACCGAGGGGGGAGAGACTCCGCTAGCTCGCGGCACACGACACGGTCCAAAGGCATGCACTCTGTGGCCCAGGGGTCAGGGGACCTTGTTCTTTGACAGCGGCCNNTTTCCGTGTGTGCGNNGCGCAGTNNNNNNCGAGNACGGTGAGGCCCCTCGGGCCTGGCCCGGAGTGGNNNCNCACGNNNNNNANAGCCGAGAGACCGCGGTGCGGGCGGCGCGGGACAANNNNNNNTCNGCTGCGGGGCGGCGTACAGTAGCGGCTGAGACTRTMGCCGGGNNGCCYNNCNNNNNNCGGGGACGAGGCCCATAAGTGGGCNGGANATCTAGAAGGGTGACCCGGCTTGGATGA"/>
        <sequence id="seq_TB_853761" spec="Sequence" taxon="TB_853761" totalcount="4" value="GGCGTTCNTCGAATTATCCCGTGGCAACAGCGGTGCGCTSRYYYRWSSRRYRYRYKRGTAGKKKKGGCGTCGTGGAGCTCAAGCTCNNNNCCGCGGGATCATGGGCGATGCAGCCTCGTAGCACTGCGTTNNNNCAGNNNNNNNNAAGTCTCACAGGAGCCTGCCATTGCCCCCCGTCTCTCCACAAANNNAGATCGACCTTTCGCNNCCCGCCRRNNNNNNNGGCACTCCGCACNNNSKRYSKSYYRYSMRTKCATGCGGGCGCGTAATCGGCGTATGNNNNNNNNNNTAGGGAGATGACCGTACGCCACGCACAGAGGAAGGGGCGTCGCCAYYYKSYSYGNNNNSCANNNNCNNNNAGSYRRRYGGACTCCCACCRNNACGCACRGACGCGCTCTCGGCGCAGCCGAGSRRSSAGANNNNNNNNNNNNTCGCGGCACACGANNCGGTCCAAAGGCNNNNNNNNNNNGGSMMRRGGGTCAGGGAGCCTTGTTCTTTGACNNNNGCCTGTTTCCGTGTGTGCGNNNNNNNNNATGCANCGAGGACGGTGGGGCCYYYYRAGCTGTGNCCAGAGTGGNNNNNNNNNNNNNNNNNNNNNNNNNNNNNNCGGTGCGGGCNNCGTGGGACAAGCCGGCCTCGGCTGCGGGGCGGCGNACAGTAGCGGCTRMKRSKAGAGCCGGANNNNNNNNNNNNNNNNNNNGGCGCCGCCCATAAGTGGTCTGAGGATCTAGAANNNNNNNNCGGGGTGGATGC"/>
        <sequence id="seq_TB_853791" spec="Sequence" taxon="TB_853791" totalcount="4" value="GGCGTTCNTCGAATTATCCCGTGGCAACAGCGGTGCGCTSRYYYRWSSRRYRYRYKRGTAGKKKKGGCNTCGTGGAGCTCAAGCTCNNNNNCGCGGGATCATGGGCGATGCAGCCTCGTAGCACTGCGTTNNNNNAGGTNNNNNNNAGTCTCACAGGAGCCTGCCATTGCCCCCCGTCTCTCCACANNNNNAGATCGACCTTTCGCNNNCCGCCRRGGNNNNNGGCACTCCGCACNNNSKRYSKSYYRYSMRWKCATGCGGGCGCGTAATCGGCGTATGNNNNNNNNNNNAGGGAGATGACCGTACGCCACGCACAGAGGAAGGGGCGTCGCCAYYYKSYSYGNNNNSCANNNNCNNGNAGSYRRRYGGACTCCCACCRNNACGCACRGACGCGCTCTCGGCGCAGCCGAGSRRSSAGANNNNNNNNNNNNTCGCGGCACACGANNCGGTCCAAAGGCATNNNNNNNNNGGSMMRRGGGTCAGGGAGCCTTGTTCTTTGACNNNNGCCTGTTTCCGTGTGTGCGNNNNNNANNATGCAGCGAGGACGGTGGGGCCYYYYGAGCTGTGNCCAGAGTGGNNNNNNNNNNNNNNNNNNNNNNNNNNNNNNNGGTGCGNNNNNCGTGGGACAAGCCGGCCTCGGCTGCGGGGCGGCGNACAGTAGCGGCTRMKRSKAGAGCCGGANNNNNNNNNNNNNNNNNNNGGCGCCGNCCATAAGTGGTCTGAGGATCTAGAANNNNNNNNNNGGGTGGATGC"/>
    </data>

    <data id="cluster_27" spec="FilteredAlignment" filter="-" data="@cluster_27original" constantSiteWeights="758423 1449751 1444367 758239"/>

    <map name="Uniform" >beast.base.inference.distribution.Uniform</map>

    <map name="Exponential" >beast.base.inference.distribution.Exponential</map>

    <map name="LogNormal" >beast.base.inference.distribution.LogNormalDistributionModel</map>

    <map name="Normal" >beast.base.inference.distribution.Normal</map>

    <map name="Beta" >beast.base.inference.distribution.Beta</map>

    <map name="Gamma" >beast.base.inference.distribution.Gamma</map>

    <map name="LaplaceDistribution" >beast.base.inference.distribution.LaplaceDistribution</map>

    <map name="prior" >beast.base.inference.distribution.Prior</map>

    <map name="InverseGamma" >beast.base.inference.distribution.InverseGamma</map>

    <map name="OneOnX" >beast.base.inference.distribution.OneOnX</map>

    <run id="mcmc" spec="MCMC" chainLength="25000000">
        <state id="state" spec="State" storeEvery="2500">
            <tree id="Tree.t:cluster_27" spec="beast.base.evolution.tree.Tree" name="stateNode">
                <trait id="dateTrait.t:cluster_27" spec="beast.base.evolution.tree.TraitSet" dateFormat="yyyy-M-dd" traitname="date" value="TB-850727-204_S89=2017-09-23,TB_847891=2016-07-05,TB_848059=2016-08-18,TB_848969=2015-04-29,TB_849089=2015-12-29,TB_849105=2016-01-29,TB_850391=2016-10-04,TB_850477=2018-02-12,TB_851929_S25=2018-08-14,TB_852789_S88=2017-11-07,TB_852871_S27=2016-09-09,TB_853439=2015-08-12,TB_853469=2018-07-11,TB_853487=2018-06-20,TB_853601=2018-07-18,TB_853761=2017-04-18,TB_853791=2017-04-27">
                    <taxa id="TaxonSet.cluster_27" spec="TaxonSet">
                        <alignment idref="cluster_27"/>
                    </taxa>
                </trait>
                <taxonset idref="TaxonSet.cluster_27"/>
            </tree>
            <parameter id="clockRate.c:cluster_27" spec="parameter.RealParameter" lower="0.0" name="stateNode">1.0E-7</parameter>
            <parameter id="GTRrates.s:cluster_27" spec="parameter.RealParameter" dimension="6" lower="0.0" name="stateNode">1.0 1.0 1.0 1.0 1.0 1.0</parameter>
            <parameter id="GTRfreqParameter.s:cluster_27" spec="parameter.RealParameter" dimension="4" lower="0.0" name="stateNode" upper="1.0">0.25</parameter>
            <parameter id="popSize.t:cluster_27" spec="parameter.RealParameter" lower="0.0" name="stateNode">0.3</parameter>
        </state>
        <init id="RandomTree.t:cluster_27" spec="RandomTree" estimate="false" initial="@Tree.t:cluster_27" taxa="@cluster_27">
            <populationModel id="ConstantPopulation0.t:cluster_27" spec="ConstantPopulation">
                <parameter id="randomPopSize.t:cluster_27" spec="parameter.RealParameter" name="popSize">1.0</parameter>
            </populationModel>
        </init>
        <distribution id="posterior" spec="CompoundDistribution">
            <distribution id="prior" spec="CompoundDistribution">
                <distribution id="CoalescentConstant.t:cluster_27" spec="Coalescent">
                    <populationModel id="ConstantPopulation.t:cluster_27" spec="ConstantPopulation" popSize="@popSize.t:cluster_27"/>
                    <treeIntervals id="TreeIntervals.t:cluster_27" spec="beast.base.evolution.tree.TreeIntervals" tree="@Tree.t:cluster_27"/>
                </distribution>
                <prior id="ClockPrior.c:cluster_27" name="distribution" x="@clockRate.c:cluster_27">
                    <LogNormal id="LogNormalDistributionModel.1" name="distr">
                        <parameter id="RealParameter.5" spec="parameter.RealParameter" estimate="false" name="M">1.0</parameter>
                        <parameter id="RealParameter.6" spec="parameter.RealParameter" estimate="false" lower="0.0" name="S" upper="5.0">1.25</parameter>
                    </LogNormal>
                </prior>
                <prior id="PopSizePrior.t:cluster_27" name="distribution" x="@popSize.t:cluster_27">
                    <OneOnX id="OneOnX.1" name="distr"/>
                </prior>
            </distribution>
            <distribution id="likelihood" spec="CompoundDistribution" useThreads="true">
                <distribution id="treeLikelihood.cluster_27" spec="ThreadedTreeLikelihood" data="@cluster_27" tree="@Tree.t:cluster_27">
                    <siteModel id="SiteModel.s:cluster_27" spec="SiteModel">
                        <parameter id="mutationRate.s:cluster_27" spec="parameter.RealParameter" estimate="false" lower="0.0" name="mutationRate">1.0</parameter>
                        <parameter id="gammaShape.s:cluster_27" spec="parameter.RealParameter" estimate="false" lower="0.1" name="shape">1.0</parameter>
                        <parameter id="proportionInvariant.s:cluster_27" spec="parameter.RealParameter" estimate="false" lower="0.0" name="proportionInvariant" upper="1.0">0.0</parameter>
                        <substModel id="Standard_GTR.s:cluster_27" spec="substmodels.nucleotide.GTR" rates="@GTRrates.s:cluster_27">
                            <frequencies id="GTRFreqs.s:cluster_27" spec="Frequencies" frequencies="@GTRfreqParameter.s:cluster_27"/>
                        </substModel>
                    </siteModel>
                    <branchRateModel id="StrictClock.c:cluster_27" spec="beast.base.evolution.branchratemodel.StrictClockModel" clock.rate="@clockRate.c:cluster_27"/>
                </distribution>
            </distribution>
        </distribution>
        <operator id="StrictClockRateScaler.c:cluster_27" spec="AdaptableOperatorSampler" weight="1.5">
            <parameter idref="clockRate.c:cluster_27"/>
            <operator id="AVMNOperator.cluster_27" spec="kernel.AdaptableVarianceMultivariateNormalOperator" allowNonsense="true" beta="0.05" burnin="400" initial="800" weight="0.1">
                <transformations id="AVMNSumTransform.cluster_27" spec="operator.kernel.Transform$LogConstrainedSumTransform"/>
                <transformations id="AVMNLogTransform.cluster_27" spec="operator.kernel.Transform$LogTransform">
                    <f idref="clockRate.c:cluster_27"/>
                </transformations>
                <transformations id="AVMNNoTransform.cluster_27" spec="operator.kernel.Transform$NoTransform">
                    <f idref="Tree.t:cluster_27"/>
                </transformations>
            </operator>
            <operator id="StrictClockRateScalerX.c:cluster_27" spec="kernel.BactrianScaleOperator" parameter="@clockRate.c:cluster_27" upper="10.0" weight="3.0"/>
        </operator>
        <operator id="strictClockUpDownOperator.c:cluster_27" spec="AdaptableOperatorSampler" weight="1.5">
            <parameter idref="clockRate.c:cluster_27"/>
            <tree idref="Tree.t:cluster_27"/>
            <operator idref="AVMNOperator.cluster_27"/>
            <operator id="strictClockUpDownOperatorX.c:cluster_27" spec="operator.kernel.BactrianUpDownOperator" scaleFactor="0.75" weight="3.0">
                <up idref="clockRate.c:cluster_27"/>
                <down idref="Tree.t:cluster_27"/>
            </operator>
        </operator>
        <operator id="GTRRateDeltaExchanger.s:cluster_27" spec="operator.DeltaExchangeOperator" delta="0.1" weight="0.1">
            <parameter idref="GTRrates.s:cluster_27"/>
            <weightvector id="IntegerParameter.0" spec="parameter.IntegerParameter" dimension="6" estimate="false">1 1 1 1 1 1</weightvector>
        </operator>
        <operator id="GTRFrequenciesExchanger.s:cluster_27" spec="operator.DeltaExchangeOperator" delta="0.01" weight="0.1">
            <parameter idref="GTRfreqParameter.s:cluster_27"/>
        </operator>
        <operator id="CoalescentConstantBICEPSEpochTop.t:cluster_27" spec="EpochFlexOperator" scaleFactor="0.1" tree="@Tree.t:cluster_27" weight="2.0"/>
        <operator id="CoalescentConstantBICEPSEpochAll.t:cluster_27" spec="EpochFlexOperator" fromOldestTipOnly="false" scaleFactor="0.1" tree="@Tree.t:cluster_27" weight="2.0"/>
        <operator id="CoalescentConstantBICEPSTreeFlex.t:cluster_27" spec="TreeStretchOperator" scaleFactor="0.01" tree="@Tree.t:cluster_27" weight="2.0"/>
        <operator id="CoalescentConstantTreeRootScaler.t:cluster_27" spec="kernel.BactrianScaleOperator" rootOnly="true" scaleFactor="0.1" tree="@Tree.t:cluster_27" upper="10.0" weight="3.0"/>
        <operator id="CoalescentConstantUniformOperator.t:cluster_27" spec="kernel.BactrianNodeOperator" tree="@Tree.t:cluster_27" weight="30.0"/>
        <operator id="CoalescentConstantSubtreeSlide.t:cluster_27" spec="kernel.BactrianSubtreeSlide" tree="@Tree.t:cluster_27" weight="15.0"/>
        <operator id="CoalescentConstantNarrow.t:cluster_27" spec="Exchange" tree="@Tree.t:cluster_27" weight="0.0"/>
        <operator id="CoalescentConstantWide.t:cluster_27" spec="Exchange" isNarrow="false" tree="@Tree.t:cluster_27" weight="3.0"/>
        <operator id="CoalescentConstantWilsonBalding.t:cluster_27" spec="WilsonBalding" tree="@Tree.t:cluster_27" weight="3.0"/>
        <operator id="PopSizeScaler.t:cluster_27" spec="kernel.BactrianScaleOperator" parameter="@popSize.t:cluster_27" upper="10.0" weight="3.0"/>
        <logger id="tracelog" spec="Logger" fileName="$(filebase).log" logEvery="1000" model="@posterior" sanitiseHeaders="true" sort="smart">
            <log idref="posterior"/>
            <log idref="likelihood"/>
            <log idref="prior"/>
            <log idref="treeLikelihood.cluster_27"/>
            <log id="TreeHeight.t:cluster_27" spec="beast.base.evolution.tree.TreeStatLogger" tree="@Tree.t:cluster_27"/>
            <log idref="clockRate.c:cluster_27"/>
            <log idref="GTRfreqParameter.s:cluster_27"/>
            <log idref="Standard_GTR.s:cluster_27"/>
            <log idref="popSize.t:cluster_27"/>
            <log idref="CoalescentConstant.t:cluster_27"/>
        </logger>
        <logger id="screenlog" spec="Logger" logEvery="1000">
            <log idref="posterior"/>
            <log idref="likelihood"/>
            <log idref="prior"/>
        </logger>
        <logger id="treelog.t:cluster_27" spec="Logger" fileName="$(filebase)-$(tree).trees" logEvery="1000" mode="tree">
            <log id="TreeWithMetaDataLogger.t:cluster_27" spec="beast.base.evolution.TreeWithMetaDataLogger" tree="@Tree.t:cluster_27"/>
        </logger>
        <operatorschedule id="OperatorSchedule" spec="OperatorSchedule"/>
    </run>

</beast>
